# Supplementary material for: Probabilistic modelling of developmental neurotoxicity based on a simplified adverse outcome pathway network
Source: Comput Toxicol. 2022 Feb;21:100206. doi: 10.1016/j.comtox.2021.100206 (PMC8857173; doi:10.1016/j.comtox.2021.100206)
Supplement: Supplementary data 1 [file mmc1.xlsx]

## Sheet: File description
Probabilistic Modelling of a Simplified Adverse Outcome Pathway Network for Developmental Neurotoxicity
Nicoleta Spinu (a), Mark T.D. Cronin (a), Junpeng Lao (b), Anna Bal-Price (c), Ivana Campia (c), Steven J. Enoch (a), Judith C. Madden (a), Liadys Mora Lagares (d), Marjana Novič (d), David Pamies (e), Stefan Scholz (f), Dan L. Villeneuve (g), Andrew P. Worth* (c)
(a) School of Pharmacy and Biomolecular Sciences, Liverpool John Moores University, Byrom Street, Liverpool, L3 3AF, UK
(b) Department of Psychology, University of Fribourg, Fribourg CH-1700, Switzerland
(c) European Commission, Joint Research Centre (JRC), Ispra, Italy
(d) Theory Department, Laboratory for Cheminformatics, National Institute of Chemistry, 1000 Ljubljana, Slovenia
(e) Department of Biomedical Science, University of Lausanne, Lausanne, Vaud, Switzerland
(f) Helmholtz-Centre for Environmental Research − UFZ, Department of Bioanalytical Ecotoxicology, Permoserstrasse 15, 04318 Leipzig, Germany
(g) National Health and Environmental Effects Research Laboratory, US Environmental Protection Agency, Duluth, MN 55804, Minnesota, USA
*Corresponding Author: Andrew P. Worth; Tel: +39 0332 789566; E-mail: andrew.worth@ec.europa.eu; European Commission, Joint Research Centre (JRC), Ispra, Italy
Table of contents
Table S1	Qualitative assessment	The causal structure was evaluated for the information available in the OECD AOP Wiki Knowledge Base.
Table S2	Data collection	It contains the compiled raw data.
Table S3	Final dataset	It contains data after curation agreed to be included in the Bayesian hierarchical model.
Table S4	List of encoders	Machine readable format used to encode the data.
Table S5	Machine readable	The final dataset translated into a machine readable file using the encoders listed above.
Table S6	Results for CKE1: reduction of brain-derived neurotrophic factor (BDNF)	Posterior predicted probabilities for the common key event of reduction of brain derived neurotrophic factor. Based on the cut-offs derived from the results themselves, one class of medium level was proposed.
Table S7	Results for CKE2: decrease of synaptogenesis (SYN)	Posterior predicted probabilities for the common key event of decrease of synaptogenesis. Based on the cut-offs derived from the results themselves, two classes of medium and high were proposed.
Table S8	Results for CKE3: decrease of neural network formation (NNF)	Posterior predicted probabilities for the common key event of decrease of neural network formation. Based on the cut-offs derived from the results themselves, three classes were proposed (low, medium and high predicted probability).
Table S9	Results for AO: developmental neurotoxicity (DNT)	Posterior predicted probabilities for the adverse outcome of developmental neurotoxicity. Based on the cut-offs derived from the results themselves, three classes of DNT are proposed (low, medium and high predicted probability).
Table S10	Statistical summary	The statistical results of the model parameters.
Table S11	Sensitivity analysis	The statistical results of the three different models based on the chosen hyperpriors.
Table S12	Model performance	Results for the four peformance metrics including sensitivity, specificity, accuracy, balanced accuracy are summarised.

## Sheet: Table S1 Qualitative assessment
Key Event Relationship	AOP Wiki Relationship ID	The level of Weight of Evidence	The level of quantitative understanding
Reduced levels of BDNF -> Decrease of synaptogenesis	No, reduced levels of BDNF induce decrease of synaptogenesis through several other KEs including cell injury	NA	NA
Decrease of synaptogenesis -> Decrease of neuronal network formation	ID 358	Low	Low
Decrease of neuronal network formation -> Developmental neurotoxicity	ID 359	High for two linear AOPs; Low for one AOP	Low
Reduced levels of BDNF -> Developmental neurotoxicity	No, reduced levels of BDNF induce developmental neurotoxicity through several intermediate KEs	NA	NA

## Sheet: Table S2 Data collection
ID	Chemical	SMILES	Curated SMILES	CASRN #Harill2018	DTXSID #Harill2018	DTXSID #Frank2017	Concentration range tested (uM) #Harill2018	CASRN #Frank2017	Concentration range tested (mM) #Frank2017	Rationale for selection #Frank2017	DNT Classification #Harill2018	LogD (pH 7.4)_ChemSpider	Pgp_inhibition	Pgp_substrate	Pgp_active	BBB_literature	BBB_source	BBB Online Predictor	admetSAR	BBB_final	PMID	BB (Cbrain/Cblood)	BB Classification	BDNF, Reduction	Reference	Activity_Synaptogenesis Rat	Synaptogenesis Rat cortical EC30s (μM)	Viability Rat cortical EC30s (μM)_2	Activity_NNF	NNF EC50 Min (μM)	NNF EC50 Max (μM)	Viability_LDH_EC50
94	1-2-Propyleneglycol	CC(O)CO	OCC(O)C			DTXSID0021206		57-55-6	0.03–30	Unknown		-1.02	NI	NS	NA			BBB+	BBB+	BBB+		0.42182	Medium			Unknown			Inactive
36	2,2′4,4′-Tetrabromodiphenyl ether (PBDE-47)	BrC1=CC(Br)=C(OC2=CC=C(Br)C=C2Br)C=C1	O(c1ccc(cc1Br)Br)c2ccc(cc2Br)Br	5436-43-1	DTXSID3030056	DTXSID3030056	0.001–30	5436-43-1	0.01–10	DNTE	In vivo evidence	6.51	NI	NS	NA			BBB+	BBB+	BBB+		9.83415	High	Yes	https://doi.org/10.1016/j.neuro.2007.10.007	Active & non-selective	6.2	5.6	Potent and selective	0.04	6.33
1	5-Fluorouracil	FC1=CNC(=O)NC1=O	O=C1NC=C(F)C(=O)N1	51-21-8	DTXSID2020634	DTXSID2020634	0.001–100	51-21-8	0.03–30	DNTE	In vivo evidence	-1.57	NI	NS	NA	n	Przybylak 2018	BBB+	BBB+	BBB+	679202; 16333678	0.199528	Medium	Yes	https://doi.org/10.1111/j.1460-9568.2008.06325.x	Active & selective		91.8	Potent and less selective	0.46	5.03	3.37
44	Acetaminophen	CC(=O)NC1=CC=C(O)C=C1	O=C(Nc1ccc(O)cc1)C	103-90-2	DTXSID2020006	DTXSID2020006	0.001–100	103-90-2	0.03–30	Assay negative	Safe/No evidence	0.4	NI	NS	NA	p	Przybylak 2018, Martins et al 2012	BBB+	BBB+	BBB+		0.613827	Medium	Yes	https://doi.org/10.1016/j.pbb.2018.03.004	Inactive			Inactive
73	Acetamiprid	CN(CC1=CN=C(Cl)C=C1)C(\C)=N\C#N	N#CN=C(N(C)Cc1cnc(cc1)Cl)C			DTXSID0034300		135410-20-7	0.03–30	DNTE		1.06	NI	NS	NA			BBB+	BBB+	BBB+		0.696776	Medium			Unknown			Inactive
2	Acrylamide	NC(=O)C=C	O=C(N)C=C	79-06-1	DTXSID5020027	DTXSID5020027	0.001–100	79-06-1	0.03–30	DNTE	In vivo evidence	-0.67	NI	NS	NA			BBB+	BBB+	BBB+		0.380063	Medium	Yes	https://doi.org/10.1016/j.ntt.2018.03.005	Inactive			Less potent	8.26	11.3
3	Aldicarb	CNC(=O)ON=CC(C)(C)SC	O=C(ON=CC(C)(C)SC)NC	116-06-3	DTXSID0039223	DTXSID0039223	0.001–100	116-06-3	0.03–30	DNTE	In vivo evidence	1.36	NI	NS	NA			BBB+	BBB+	BBB+		0.609681	Medium			Inactive			Less potent	0.66	9.88
4	Aminonicotinamide	NC(=O)C1=CN=C(N)C=C1	O=C(N)c1cnc(N)cc1	329-89-5	DTXSID5051446	DTXSID30157298	0.001–100	329-89-5	0.03–30	DNTE	In vivo evidence	-0.36	NI	NS	NA			BBB+	BBB+	BBB+		0.212859	Medium			Active & non-selective	7.9	6.7	Potent and less selective	3.18	9.85	6.27
45	Amoxicillin	[H][C@]12SC(C)(C)[C@@H](N1C(=O)[C@H]2NC(=O)[C@H](N)C1=CC=C(O)C=C1)C(O)=O	O=C(O)C3N2C(=O)C(NC(=O)C(N)c1ccc(O)cc1)C2SC3(C)(C)	26787-78-0	DTXSID3037044	DTXSID3037044	0.001–100	26787-78-0	0.03–30	Unknown	Safe/No evidence	-2.72	NI	NS	NA	n	Przybylak 2018, Martins et al 2012	BBB-	BBB-	BBB-		0.0606212	Low			Inactive			Inactive
74	Amphetamine	CC(N)CC1=CC=CC=C1	NC(C)Cc1ccccc1			DTXSID4022600		300-62-9	0.03–30	DNTE		-0.62	NI	NS	NA	p	Przybylak 2018	BBB+	BBB+	BBB+				No	https://doi.org/10.1016/S0006-8993(02)03160-8	Unknown			Inactive
31	Bis(2-ethylhexyl) phthalate (DEHP)	CCCCC(CC)COC(=O)C1=C(C=CC=C1)C(=O)OCC(CC)CCCC	O=C(OCC(CC)CCCC)c1ccccc1(C(=O)OCC(CC)CCCC)	117-81-7	DTXSID5020607	DTXSID5020607	0.001–100	117-81-7	0.03–30	DNTE	In vivo evidence	7.91	NI	NS	NA			BBB+	BBB+	BBB+		4.91005	High	Yes	https://www.hindawi.com/journals/bmri/2018/1750368/	Active & non-selective	5.2	4.9	Potent and selective	1.38	26.01
29	Bis(tri-n-butylin) oxide	CCCC[Sn](CCCC)(CCCC)O[Sn](CCCC)(CCCC)CCCC	O([Sn](CCCC)(CCCC)CCCC)[Sn](CCCC)(CCCC)CCCC	56-35-9	DTXSID9020166	DTXSID9020166	0.001–0.3	56-35-9	0.001-1	DNTE	In vivo evidence	4.61														Active & non-selective	0.01	0.01	Potent and less selective	0.02	0.08	0.03
70	Bis1	CN(C)CCCN1C=C(C2=CC=CC=C12)C1=C(C(=O)NC1=O)C1=CNC2=CC=CC=C12	O=C3NC(=O)C(c1cn(c2ccccc12)CCCN(C)C)=C3c5c[nH]c4ccccc45			DTXSID50157932		133052-90-1	0.01–10	Assay positive		1.28	I	NS	A			BBB+	BBB+	BBB+		1.42843	Medium			Unknown			Potent and selective	0.1	7.63	23.38
5	Bisphenol A	CC(C)(C1=CC=C(O)C=C1)C1=CC=C(O)C=C1	Oc1ccc(cc1)C(c2ccc(O)cc2)(C)C	80-05-7	DTXSID7020182	DTXSID7020182	0.001–100	80-05-7	0.03–30	DNTE	In vivo evidence	3.63	NI	NS	NA			BBB+	BBB+	BBB+		6.03044	High	Yes	https://doi.org/10.1111/j.1741-4520.2012.00381.x	Active & selective	33.9	95	Less potent	1.01	25.17
32	Cadmium chloride hydrate	O.O.O.O.O.[Cl-].[Cl-].[Cl-].[Cl-].[Cd++].[Cd++]	[Cd+2]	7790-78-5	DTXSID4040183	DTXSID1023940	0.001–100	7790-78-5	0.03–30	DNTE	In vivo evidence													Yes	https://doi.org/10.1016/j.cbi.2018.03.005	Active & non-selective	1.04	0.96	Potent and selective	0.11	0.95	0.56
6	Caffeine	CN1C=NC2=C1C(=O)N(C)C(=O)N2C	O=C2c1c(ncn1C)N(C(=O)N2C)C	58-08-2	DTXSID0020232	DTXSID0020232	0.001–100	58-08-2	0.03–30	DNTE	In vivo evidence	0.28	NI	NS	NA	p	Przybylak 2018, Martins et al 2012	BBB+	BBB+	BBB+		0.331914	Medium	No	https://doi.org/10.1016/j.neuroscience.2008.03.038	Inactive			Inactive
46	Captopril	C[C@H](CS)C(=O)N1CCC[C@H]1C(O)=O	O=C(O)C1N(C(=O)C(C)CS)CCC1	62571-86-2	DTXSID1037197	DTXSID1037197	0.001–100	62571-86-2	0.03–30	Unknown	Safe/No evidence	-2.83	NI	NS	NA			BBB+	BBB+	BBB+	2436083; 6098609	0.239131	Medium			Inactive			Less potent	0.16	17.84
7	Carbamazepine	NC(=O)N1C2=CC=CC=C2C=CC2=C1C=CC=C2	O=C(N)N2c3ccccc3(C=Cc1ccccc12)	298-46-4	DTXSID4022731	DTXSID4022731	0.001–100	298-46-4	0.03–30	DNTE	In vivo evidence	0.29	NI	NS	NA	p	Przybylak 2018, Martins et al 2012	BBB+	BBB+	BBB+		0.828531	Medium			Inactive			Inactive
75	Carbaryl	CNC(=O)OC1=C2C=CC=CC2=CC=C1	O=C(Oc1cccc2ccccc12)NC			DTXSID9020247		63-25-2	0.03–30	DNTE		1.95	NI	NS	NA			BBB+	BBB+	BBB+		0.85798	Medium			Unknown			Potent and selective	0.08	17.1	14.02
47	Chloramben	NC1=C(Cl)C(=CC(Cl)=C1)C(O)=O	O=C(O)c1cc(cc(N)c1Cl)Cl	133-90-4	DTXSID2020262	DTXSID2020262	0.001–100	133-90-4	0.03–30	Unknown	Safe/No evidence	-0.75	NI	NS	NA			BBB+	BBB-	BBB-		0.976426	Medium			Inactive			Inactive
33	Chlordiazepoxide hydrochloride	Cl.CNC1=NC2=CC=C(Cl)C=C2C(C2=CC=CC=C2)=N(=O)C1	[O-][N+]2=C(c1ccccc1)c3cc(ccc3(N=C(NC)C2))Cl	438-41-5	DTXSID40880060	DTXSID4046022	0.001–100	438-41-5	0.03–30	DNTE	In vivo evidence		NI	NS	NA	p	Przybylak 2018, Martins et al 2012	BBB+	BBB+	BBB+				No	https://pubmed.ncbi.nlm.nih.gov/18433734/	Active & non-selective	9.1	14.9	Less potent	4.83	28.97	20.99
76	Chlorpromazine	CN(C)CCCN1C2=C(SC3=C1C=C(Cl)C=C3)C=CC=C2	c1ccc3c(c1)N(c2cc(ccc2S3)Cl)CCCN(C)C			DTXSID0022808		50-53-3	0.03–30	DNTE		3.42	I	NS	A	p	Przybylak 2018	BBB+	BBB+	BBB+		1.24754	Medium			Unknown			Potent and less selective	2.57	9.44	5.29
58	Chlorpromazine hydrochloride	Cl.CN(C)CCCN1C2=C(SC3=C1C=C(Cl)C=C3)C=CC=C2	c1ccc3c(c1)N(c2cc(ccc2S3)Cl)CCCN(C)C	69-09-0	DTXSID7024827		0.001–100				In vivo evidence		I	NS	A	p	Przybylak 2018, Martins et al 2012	BBB+	BBB+	BBB+		1.24754	Medium			Active & non-selective	10.6	10.5	Unknown
8	Chlorpyrifos	CCOP(=S)(OCC)OC1=NC(Cl)=C(Cl)C=C1Cl	n1c(OP(OCC)(OCC)=S)c(cc(c1Cl)Cl)Cl	2921-88-2	DTXSID4020458	DTXSID4020458	0.001–100	2921-88-2	0.03–30	DNTE	In vivo evidence	4.78	I	NS	A			BBB+	BBB+	BBB+		3.51037	High	No	https://doi.org/10.1093/toxsci/kfh003	Active & non-selective	16.5	22.3	Less potent	1.4	22.12	15.56
9	Chlorpyrifos oxon	CCOP(=O)(OCC)OC1=NC(Cl)=C(Cl)C=C1Cl	O=P(Oc1nc(c(cc1Cl)Cl)Cl)(OCC)OCC	5598-15-2	DTXSID1038666	DTXSID1038666	0.001–100	5598-15-2	0.03–30	DNTE	In vivo evidence	3.43	I	NS	A			BBB+	BBB+	BBB+		2.81783	High	No	https://doi.org/10.1093/toxsci/kfh003	Active & non-selective	34.2	35.8	Less potent	0.38	28.92	0.63
42	Cocaine base	COC(=O)[C@@H]1[C@H]2CC[C@@H](C[C@@H]1OC(=O)C1=CC=CC=C1)N2C	O=C(OC2CC1N(C)C(CC1)C2(C(=O)OC))c3ccccc3	50-36-2	DTXSID2038443	DTXSID2038443	0.001–100	50-36-2	0.03–30	DNTE	In vivo evidence	1.22	NI	NS	NA	p	Przybylak 2018, Martins et al 2012	BBB+	BBB+	BBB+		0.0233496	Low	No	https://doi.org/10.1016/B978-0-12-800212-4.00004-2	Inactive			Inactive
10	Colchicine	COC1=CC2=C(C(OC)=C1OC)C1=CC=C(OC)C(=O)C=C1[C@H](CC2)NC(C)=O	O=C1C=C3C(=CC=C1(OC))c2c(OC)c(OC)c(OC)cc2CCC3(NC(=O)C)	64-86-8	DTXSID5024845	DTXSID5024845	0.001–100	64-86-8	0.03–30	DNTE	In vivo evidence	1.1	NI	S	A	n	Przybylak 2018, Martins et al 2012	BBB+	BBB+	BBB+	27288705; 8858954	0.0143215	Low	Yes	https://doi.org/10.1073/pnas.88.22.10352	Active & non-selective	0.02	0.03	Potent and less selective	0.01	0.06	0.03
48	Cotinine	CN1[C@@H](CCC1=O)C1=CN=CC=C1	O=C2N(C)C(c1cnccc1)CC2	486-56-6	DTXSID1047576	DTXSID1047576	0.001–100	486-56-6	0.03–30	Unknown	Safe/No evidence	0.17	NI	NS	NA	p	Przybylak 2018, Martins et al 2012	BBB+	BBB+	BBB+		0.991482	Medium			Inactive			Less potent	9.34	9.34
43	Cyclophosphamide monohydrate	O.ClCCN(CCCl)P1(=O)NCCCO1	O=P1(OCCCN1)N(CCCl)CCCl	6055-19-2	DTXSID6024888	DTXSID5020364	0.001–100	6055-19-2	0.03–30	DNTE	In vivo evidence		NI	NS	NA			BBB+	BBB+	BBB+		0.384939	Medium	No	https://doi.org/10.1016/j.neulet.2009.12.073	Inactive			Less potent	0.07	16.85
77	Cypermethrin	CC1(C)C(C=C(Cl)Cl)C1C(=O)OC(C#N)C1=CC=CC(OC2=CC=CC=C2)=C1	N#CC(OC(=O)C1C(C=C(Cl)Cl)C1(C)(C))c3cccc(Oc2ccccc2)c3			DTXSID1023998		52315-07-8	0.03–30	DNTE		6.05	NI	NS	NA			BBB-	BBB+	BBB+	https://doi.org/10.1016/S1382-6689(99)00034-4; https://doi.org/10.2174/157015912799362779	0.124874	Medium	No	https://doi.org/10.1016/j.chemosphere.2018.03.190	Unknown			Potent and selective	0.57	26.25
30	Cytosine Arabinoside	NC1=NC(=O)N(C=C1)[C@@H]1O[C@H](CO)[C@@H](O)[C@@H]1O	O=C1N=C(N)C=CN1C2OC(CO)C(O)C2(O)	147-94-4	DTXSID3022877	DTXSID3022877	0.001–100	147-94-4	0.03–30	DNTE	In vivo evidence	-2.18	NI	NS	NA	p	Martins et al 2012	BBB+	BBB+	BBB+		0.469247	Medium	No	https://doi.org/10.1016/j.neuint.2004.07.001	Active & non-selective	11.3	8	Potent and selective	0.09	0.98	0.84
57	d-Amphetamine sulfate	OS(O)(=O)=O.C[C@@H](N)CC1=CC=CC=C1.C[C@@H](N)CC1=CC=CC=C1	NC(C)Cc1ccccc1	51-63-8	DTXSID2057865		0.001–100				In vivo evidence		NI	NS	NA	p	Przybylak 2018, Martins et al 2012	BBB+	BBB+	BBB+		0.746415	Medium	No	https://doi.org/10.1016/S0006-8993(02)03160-8	Active & selective		1.2	Unknown
50	D-Sorbitol	OC[C@H](O)[C@@H](O)[C@H](O)[C@H](O)CO	OCC(O)C(O)C(O)C(O)CO	50-70-4	DTXSID5023588	DTXSID5023588	0.001–100	50-70-4	0.03–30	Unknown	Safe/No evidence	-3.29	NI	NS	NA			BBB+	BBB-	BBB-		0.0446687	Low			Inactive			Less potent	18.26	20.91
11	Deltamethrin	CC1(C)[C@@H](C=C(Br)Br)[C@H]1C(=O)O[C@H](C#N)C1=CC=CC(OC2=CC=CC=C2)=C1	N#CC(OC(=O)C1C(C=C(Br)Br)C1(C)(C))c3cccc(Oc2ccccc2)c3	52918-63-5	DTXSID8020381	DTXSID8020381	0.001–30	52918-63-5	0.03–30	DNTE	In vivo evidence	6.12	NI	NS	NA			BBB+	BBB+	BBB+		0.135379	Medium	No	https://doi.org/10.1124/jpet.105.092478	Active & non-selective	8.6	23.9	Potent and selective	0.5	23.5
12	Dexamethasone	[H][C@@]12C[C@@H](C)[C@](O)(C(=O)CO)[C@@]1(C)C[C@H](O)[C@@]1(F)[C@@]2([H])CCC2=CC(=O)C=C[C@]12C	O=C1C=CC3(C(=C1)CCC2C4CC(C)C(O)(C(=O)CO)C4(C)(CC(O)C23(F)))(C)	50-02-2	DTXSID3020384	DTXSID3020384	0.001–100	50-02-2	0.03–30	DNTE	In vivo evidence	1.92	NI	NS	NA	p	Przybylak 2018, Martins et al 2012	BBB+	BBB+	BBB+		0.138387	Medium	No	https://www.ncbi.nlm.nih.gov/pmc/articles/PMC3506245/; https://pubmed.ncbi.nlm.nih.gov/11940769/	Inactive			Inactive
13	Diazepam	CN1C2=C(C=C(Cl)C=C2)C(=NCC1=O)C1=CC=CC=C1	O=C1N(c3ccc(cc3(C(=NC1)c2ccccc2))Cl)C	439-14-5	DTXSID4020406	DTXSID4020406	0.001–100	439-14-5	0.03–30	DNTE	In vivo evidence	2.92	NI	NS	NA	p	Przybylak 2018, Martins et al 2012	BBB+	BBB+	BBB+		0.861045	Medium			Active & selective	39.6		Potent and selective	0.22	10.31
14	Dieldrin	ClC1=C(Cl)[C@]2(Cl)[C@@H]3[C@@H]4C[C@@H]([C@H]5O[C@@H]45)[C@@H]3[C@@]1(Cl)C2(Cl)Cl	O1C2C1C3CC2C4C3C5(C(=C(C4(C5(Cl)Cl)Cl)Cl)Cl)Cl	60-57-1	DTXSID9020453	DTXSID9020453	0.001–100	60-57-1	0.03–30	DNTE	In vivo evidence	4.94	NI	NS	NA			BBB+	BBB+	BBB+		2.30906	High	Yes	https://doi.org/10.1002/hup.2220	Active & non-selective	9.7	19.1	Potent and selective	0.37	21.63	14.02
49	Diethylene glycol	OCCOCCO	OCCOCCO	111-46-6	DTXSID8020462	DTXSID8020462	0.001–100	111-46-6	0.03–30	Unknown	Safe/No evidence	-1.09	NI	NS	NA			BBB+	BBB+	BBB+		0.258401	Medium			Inactive			Inactive
15	Diethylstilbestrol	CC\C(=C(\CC)C1=CC=C(O)C=C1)C1=CC=C(O)C=C1	Oc1ccc(cc1)C(=C(c2ccc(O)cc2)CC)CC	56-53-1	DTXSID3020465	DTXSID3020465	0.001–100	56-53-1	0.03–30	DNTE	In vivo evidence	4.79	NI	NS	NA	n	Przybylak 2018, Martins et al 2012	BBB-	BBB-	BBB-		23.1555	High	No	https://doi.org/10.1016/j.brainresbull.2006.12.004	Active & non-selective	11.2	14	Potent and selective	0.1	29.73	20.88
16	Diphenylhydantoin	O=C1NC(=O)C(N1)(C1=CC=CC=C1)C1=CC=CC=C1	O=C1NC(=O)C(N1)(c2ccccc2)c3ccccc3	57-41-0	DTXSID8020541	DTXSID8020541	0.001–100	57-41-0	0.03–30	DNTE	In vivo evidence	-0.98	NI	NS	NA			BBB+	BBB+	BBB+		0.927035	Medium			Inactive			Less potent	24.16	24.16
72	Domoic Acid	C[C@H](\C=C\C=C(\C)[C@H]1CN[C@@H]([C@H]1CC(O)=O)C(O)=O)C(O)=O	O=C(O)CC1C(NCC1(C(=CC=CC(C(=O)O)C)C))C(=O)O			DTXSID20274180		14277-97-5	0.01–10	DNTE, assay positive		-3.64	NI	NS	NA			BBB-	BBB+	BBB-	https://doi.org/10.1016/S1382-6689(98)00019-2	0.00895091	Low			Unknown			Potent and selective	0.01	2.49
78	Emamectin benzoate	CCC(C)C1C(C=CC2(O1)CC3CC(O2)CC=C(C(C(C=CC=C4COC5C4(C(C=C(C5O)C)C(=O)O3)O)C)OC6CC(C(C(O6)C)OC7CC(C(C(O7)C)NC)OC)OC)C)C.C1=CC=C(C=C1)C(=O)O	O=C5OC2CC(OC1(OC(C(C=C1)C)C(C)CC)C2)CC=C(C)C(OC4OC(C)C(OC3OC(C)C(NC)C(OC)C3)C(OC)C4)C(C=CC=C6COC7C(O)C(=CC5C67(O))C)C			DTXSID0034566		155569-91-8	0.03–30	DNTE			NI	S	A			BBB-	BBB+			0.414311	Medium	No	http://hdl.handle.net/10443/1426	Unknown			Potent and less selective	0.01	0.32	0.07
89	Fipronil	NC1=C(C(=NN1C1=C(Cl)C=C(C=C1Cl)C(F)(F)F)C#N)S(=O)C(F)(F)F	N#Cc1nn(c(N)c1S(=O)C(F)(F)F)c2c(cc(cc2Cl)C(F)(F)F)Cl			DTXSID4034609		120068-37-3	0.03–30	Unknown		3.71	NI	NS	NA			BBB+	BBB+	BBB+		0.998339	Medium			Unknown			Less potent	1.33	23.88	29.91
51	Fluconazole	OC(CN1C=NC=N1)(CN1C=NC=N1)C1=C(F)C=C(F)C=C1	Fc1ccc(c(F)c1)C(O)(Cn2ncnc2)Cn3ncnc3	86386-73-4	DTXSID3020627	DTXSID3020627	0.001–100	86386-73-4	0.03–30	Unknown	Safe/No evidence	0.7	NI	NS	NA	p	Przybylak 2018, Martins et al 2012	BBB+	BBB+	BBB+		0.246938	Medium			Inactive			Inactive
79	Fluoxetine	CNCCC(OC1=CC=C(C=C1)C(F)(F)F)C1=CC=CC=C1	FC(F)(F)c2ccc(OC(c1ccccc1)CCNC)cc2			DTXSID7023067		54910-89-3	0.03–30	DNTE		1.75	I	NS	A	p	Przybylak 2018	BBB+	BBB+	BBB+		6.3748	High	No	https://doi.org/10.1016/j.neuroscience.2004.06.054	Unknown			Potent and less selective	0.42	6.04	2.28
59	Fluoxetine hydrochloride	Cl.CNCCC(OC1=CC=C(C=C1)C(F)(F)F)C1=CC=CC=C1	FC(F)(F)c2ccc(OC(c1ccccc1)CCNC)cc2	56296-78-7	DTXSID7020635		0.001–100				In vivo evidence		I	NS	A	p	Przybylak 2018, Martins et al 2012	BBB+	BBB+	BBB+		6.3748	High	No	https://doi.org/10.1016/j.neuroscience.2004.06.054	Active & non-selective	6	4.1	Unknown
90	Flusilazole	C[Si](CN1C=NC=N1)(C1=CC=C(F)C=C1)C1=CC=C(F)C=C1	Fc1ccc(cc1)[Si](c2ccc(F)cc2)(C)Cn3ncnc3			DTXSID3024235		85509-19-9	0.03–30	Unknown		4.09	I	NS	NA			BBB+	BBB+	BBB+		3.14592	High			Unknown			Less potent	1.05	22.27
52	Glyphosate	OC(=O)CNCP(O)(O)=O	O=C(O)CNCP(=O)(O)O	1071-83-6	DTXSID1024122	DTXSID1024122	0.001–30	1071-83-6	0.03–30	Unknown	Safe/No evidence	-6.66	NI	NS	NA			BBB-	BBB+	BBB-		0.333595	Medium			Inactive			Inactive
17	Haloperidol	OC1(CCN(CCCC(=O)C2=CC=C(F)C=C2)CC1)C1=CC=C(Cl)C=C1	O=C(c1ccc(F)cc1)CCCN3CCC(O)(c2ccc(cc2)Cl)CC3	52-86-8	DTXSID4034150	DTXSID4034150	0.001–100	52-86-8	0.03–30	DNTE	In vivo evidence	2.65	I	NS	A	p	Przybylak 2018, Martins et al 2012	BBB+	BBB+	BBB+		1.21975	Medium	Yes	https://doi.org/10.1016/S0165-1781(02)00127-0; https://doi.org/10.1002/1098-2396(20010101)39:1<70::AID-SYN10>3.0.CO;2-J	Active & non-selective	14.5	16.8	Potent and selective	0.15	6.69	13.87
60	Heptachlor	ClC1C=CC2C1C1(Cl)C(Cl)=C(Cl)C2(Cl)C1(Cl)Cl	C1=CC(C2C1C3(C(=C(C2(C3(Cl)Cl)Cl)Cl)Cl)Cl)Cl	76-44-8	DTXSID3020679		0.001–100				In vivo evidence	5.54	NI	NS	NA			BBB+	BBB+	BBB+		11.4344	High			Active & non-selective	9.6	9.2	Unknown
18	Heptachlor epoxide	[H][C@]12[C@@H]3O[C@@H]3[C@H](Cl)[C@@]1([H])[C@@]1(Cl)C(Cl)=C(Cl)C2(Cl)C1(Cl)Cl	O1C2C1C(C3C2C4(C(=C(C3(C4(Cl)Cl)Cl)Cl)Cl)Cl)Cl	1024-57-3	DTXSID1024126	DTXSID1024126	0.001–100	1024-57-3	0.03–30	DNTE	In vivo evidence	5.29	NI	NS	NA			BBB+	BBB+	BBB+		3.36743	High			Active & non-selective	5.1	5.6	Less potent	0.21	25.2	14.27
19	Hexachlorophene	OC1=C(CC2=C(Cl)C(Cl)=CC(Cl)=C2O)C(Cl)=C(Cl)C=C1Cl	Oc1c(cc(c(c1Cc2c(O)c(cc(c2Cl)Cl)Cl)Cl)Cl)Cl	70-30-4	DTXSID6020690	DTXSID6020690	0.001–100	70-30-4	0.03–30	DNTE	In vivo evidence	5.9	NI	NS	NA			BBB+	BBB+	BBB+		12.8625	High			Active & non-selective	6.3	6.4	Potent and less selective	0.54	2.76	1.27
20	Hydroxyurea	NC(=O)NO	O=C(N)NO	127-07-1	DTXSID6025438	DTXSID6025438	0.001–100	127-07-1	0.03–30	DNTE	In vivo evidence	-4.22	NI	NS	NA			BBB+	BBB+	BBB+		0.156784	Medium			Inactive			Less potent	2.29	23.94
80	Imidacloprid	[O-][N+](=O)\N=C1/NCCN1CC1=CN=C(Cl)C=C1	O=[N+]([O-])N=C1NCCN1Cc2cnc(cc2)Cl			DTXSID5032442		138261-41-3	0.03–30	DNTE		-0.29	NI	NS	NA			BBB-	BBB+	BBB-	https://doi.org/10.1016/B978-0-12-374367-1.00095-1	0.355513	Medium	No	https://doi.org/10.1016/j.chemosphere.2018.03.190	Unknown			Less potent	9.99	9.99
53	Isoniazid	NNC(=O)C1=CC=NC=C1	O=C(NN)c1ccncc1	54-85-3	DTXSID8020755	DTXSID8020755	0.001–100	54-85-3	0.03–30	Unknown	Safe/No evidence	-0.63	NI	NS	NA	n	Przybylak 2018, Martins et al 2012	BBB+	BBB+	BBB-		0.260629	Medium			Inactive			Less potent	0.02	23.24
23	Ketamine hydrochloride	Cl.CN[C@]1(CCCCC1=O)C1=CC=CC=C1Cl	O=C2CCCCC2(NC)(c1ccccc1Cl)	33795-24-3	DTXSID90187455	DTXSID8023187	0.001–100	33795-24-3	0.03–30	DNTE	In vivo evidence		NI	NS	NA	p	Przybylak 2018	BBB+	BBB+	BBB+		1.63558	High	Yes	https://doi.org/10.1016/j.neuroscience.2010.03.032	Inactive			Less potent	14.38	14.48
91	Lactofen	CCOC(=O)C(C)OC(=O)C1=C(C=CC(OC2=C(Cl)C=C(C=C2)C(F)(F)F)=C1)[N+]([O-])=O	O=C(OC(C(=O)OCC)C)c2cc(Oc1ccc(cc1Cl)C(F)(F)F)ccc2[N+](=O)[O-]			DTXSID7024160		77501-63-4	0.03–30	Unknown		4.56	NI	NS	NA			BBB-	BBB+			0.379799	Medium			Unknown			Less potent	0.07	4.94
34	Lead acetate trihydrate	O.O.O.[PbH2++].CC([O-])=O.CC([O-])=O	[Pb+2]	6080-56-4	DTXSID3031521	DTXSID10274073	0.001–30	6080-56-4	0.03–30	DNTE	In vivo evidence													Yes	https://doi.org/10.1007/s12011-018-1354-6	Inactive			Less potent	0.99	29.24	19.99
81	Lindane	Cl[C@H]1[C@H](Cl)[C@@H](Cl)[C@@H](Cl)[C@H](Cl)[C@H]1Cl	C1(C(C(C(C(C1Cl)Cl)Cl)Cl)Cl)Cl			DTXSID2020686		58-89-9	0.03–30	DNTE		3.82	NI	NS	NA			BBB+	BBB+	BBB+		11.1244	High	No	https://doi.org/10.1046/j.1471-4159.2001.00138.x	Unknown			Less potent	1.24	15.24
68	Loperamide	CN(C)C(=O)C(CCN1CCC(O)(CC1)C1=CC=C(Cl)C=C1)(C1=CC=CC=C1)C1=CC=CC=C1	O=C(N(C)C)C(c1ccccc1)(c2ccccc2)CCN4CCC(O)(c3ccc(cc3)Cl)CC4			DTXSID6045165		53179-11-6	0.03–30	Assay positive		3.94	I	S	A	n	Przybylak 2018, Martins et al 2012	BBB+	BBB+	BBB-	15319335; http://jnm.snmjournals.org/content/49/supplement_1/211P.1; https://www.ncbi.nlm.nih.gov/pmc/articles/PMC2751796/; https://pubmed.ncbi.nlm.nih.gov/18344435/	0.815528	Medium			Unknown			Potent and selective	0.07	2.74	4.14
67	Loperamide hydrochloride	Cl.CN(C)C(=O)C(CCN1CCC(O)(CC1)C1=CC=C(Cl)C=C1)(C1=CC=CC=C1)C1=CC=CC=C1	O=C(N(C)C)C(c1ccccc1)(c2ccccc2)CCN4CCC(O)(c3ccc(cc3)Cl)CC4	34552-83-5	DTXSID00880006		0.001–100				Safe/No evidence		I	S	A	n	Przybylak 2018, Martins et al 2012	BBB+	BBB+	BBB-	15319335; http://jnm.snmjournals.org/content/49/supplement_1/211P.1; https://www.ncbi.nlm.nih.gov/pmc/articles/PMC2751796/; https://pubmed.ncbi.nlm.nih.gov/18344435/	0.815528	Medium			Active & non-selective	1.6	5.3	Unknown
21	Maneb	[Mn++].[S-]C(=S)NCCNC([S-])=S	N(C(=S)S)CCNC(=S)S	12427-38-2	DTXSID9020794	DTXSID9020794	0.001–10	12427-38-2	0.01–10	DNTE	In vivo evidence		NI	NS	NA			BBB+	BBB+	BBB+		0.537073	Medium	Yes	https://doi.org/10.1039/C6MB00284F	Inactive			Less potent	0.03	0.03
82	Manganese	[Mn]				DTXSID2024169		7439-96-5	0.03–30	DNTE																Unknown			Inactive
61	Manganese chloride	[Cl-].[Cl-].[Mn++]	[Mn+2]	#7773-01-5	DTXSID9040681		0.001–100				In vivo evidence															Active & non-selective	51.9	31.9	Unknown
22	Methotrexate	CN(CC1=NC2=C(N=C1)N=C(N)N=C2N)C1=CC=C(C=C1)C(=O)N[C@@H](CCC(O)=O)C(O)=O	O=C(O)CCC(NC(=O)c1ccc(cc1)N(C)Cc2nc3c(nc2)nc(nc3(N))N)C(=O)O	59-05-2	DTXSID4020822	DTXSID4020822	0.001–100	59-05-2	0.03–30	DNTE	In vivo evidence	-5.22	NI	NS	NA	n	Przybylak 2018, Martins et al 2012	BBB-	BBB-	BBB-		0.0358001	Low	No	https://www.ncbi.nlm.nih.gov/pmc/articles/PMC4308769/	Active & selective	0.38	34.1	Potent and less selective	0.01	0.26	0.03
92	Methylchloroisothiazolinone	CN1SC(Cl)=CC1=O	O=C1C=C(Cl)SN1C			DTXSID9034286		26172-55-4	0.03–30	Unknown		1.12	NI	NS	NA			BBB+	BBB+	BBB+		1.14939	Medium			Unknown			Potent and less selective	1.68	8.47	4.55
83	Methylmercury	C[Hg+]	C[Hg+]			DTXSID9024198		22967-92-6	0.01–10	DNTE																Unknown			Potent and less selective	0.01	0.42	0.19
62	Methylmercury chloride	C[Hg]Cl	C[Hg]Cl	115-09-3	DTXSID5020813		0.001–10				In vivo evidence															Active & non-selective	0.49	0.68	Unknown
69	Mevastatin	CC[C@H](C)C(=O)O[C@H]1CCC=C2C=C[C@H](C)[C@H](CC[C@@H]3C[C@@H](O)CC(=O)O3)[C@@H]12	O=C3OC(CCC2C(C=CC1=CCCC(OC(=O)C(C)CC)C12)C)CC(O)C3			DTXSID4040684		73573-88-3	0.03–30	Assay positive		3.87	I	NS	A	p	Przybylak 2018	BBB+	BBB+	BBB+		0.457085	Medium			Unknown			Potent and less selective	0.04	4.5	0.29
84	Naloxone	OC1=C2O[C@H]3C(=O)CC[C@@]4(O)[C@H]5CC(C=C1)=C2[C@@]34CCN5CC=C	O=C1CCC5(O)(C4N(CC=C)CCC25(c3c(OC12)c(O)ccc3C4))			DTXSID8023349		465-65-6	0.03–30	DNTE		1.42	NI	NS	NA	p	Przybylak 2018	BBB+	BBB+	BBB+		0.390591	Medium			Unknown			Less potent	10.58	10.58
63	Naloxone hydrochloride dihydrate	O.O.Cl.OC1=C2O[C@H]3C(=O)CC[C@@]4(O)[C@H]5CC(C=C1)=C2[C@@]34CCN5CC=C	O=C1CCC5(O)(C4N(CC=C)CCC25(c3c(OC12)c(O)ccc3C4))	51481-60-8	DTXSID90199452		0.001–100				In vivo evidence		NI	NS	NA	p	Przybylak 2018, Martins et al 2012	BBB+	BBB+	BBB+		0.390591	Medium			Inactive			Unknown
35	Nicotine base	CN1CCC[C@H]1C1=CN=CC=C1	n1cccc(c1)C2N(C)CCC2	54-11-5	DTXSID1020930	DTXSID1020930	0.001–100	54-11-5	0.03–30	DNTE	In vivo evidence	-0.37	NI	NS	NA	p	Przybylak 2018, Martins et al 2012	BBB+	BBB+	BBB+		1.5163	Medium	No	https://doi.org/10.1016/S0169-328X(00)00246-1	Active & selective	11.8		Less potent	7.54	22
85	Paraquat	C[N+]1=CC=C(C=C1)C1=CC=[N+](C)C=C1	c1c[n+](ccc1c2cc[n+](cc2)C)C			DTXSID3034799		4685-14-7	0.03–30	DNTE		-5.11	NI	NS	NA			BBB+	BBB+	BBB+				Yes	https://doi.org/10.1039/C6MB00284F	Unknown			Potent and less selective	0.75	2.13	1.97
64	Paraquat dichloride hydrate	[Cl-].[Cl-].C[N+]1=CC=C(C=C1)C1=CC=[N+](C)C=C1	c1c[n+](ccc1c2cc[n+](cc2)C)C	1910-42-5	DTXSID7024243		0.001–100				In vivo evidence		NI	NS	NA			BBB+	BBB+	BBB+				Yes	https://doi.org/10.1039/C6MB00284F	Active & non-selective	0.62	0.63	Unknown
24	Permethrin	CC1(C)C(C=C(Cl)Cl)C1C(=O)OCC1=CC(OC2=CC=CC=C2)=CC=C1	O=C(OCc2cccc(Oc1ccccc1)c2)C3C(C=C(Cl)Cl)C3(C)(C)	52645-53-1	DTXSID8022292	DTXSID8022292	0.001–100	52645-53-1	0.03–30	DNTE	In vivo evidence	6.47	NI	NS	NA			BBB+	BBB+	BBB+		0.95014	Medium	Yes	https://pubmed.ncbi.nlm.nih.gov/12111003/	Active & non-selective	5.1	6.1	Less potent	11.5	25.64	23.22
37	Phenobarbital sodium salt	[Na+].CCC1(C(=O)NC([O-])=NC1=O)C1=CC=CC=C1	O=C1N=C(O)NC(=O)C1(c2ccccc2)CC	57-30-7	DTXSID0021123	DTXSID5021122	0.001–100	57-30-7	0.03–30	DNTE	In vivo evidence		NI	S	A	p	Przybylak 2018, Martins et al 2012	BBB+	BBB+	BBB+		0.491362	Medium	No	https://doi.org/10.1016/S0306-4522(98)00553-3, https://doi.org/10.1016/j.mcn.2007.10.009	Inactive			Inactive
54	Phenol	OC1=CC=CC=C1	Oc1ccccc1	108-95-2	DTXSID5021124	DTXSID5021124	0.001–100	108-65-2	0.03–30	Unknown	Safe/No evidence	1.63	NI	NS	NA			BBB+	BBB+	BBB+		1.66761	Medium			Inactive			Inactive
65	Propylthiouracil	CCCC1=CC(=O)NC(=S)N1	O=C1C=C(NC(N1)=S)CCC	51-52-5	DTXSID5021209		0.001–100				In vivo evidence	0.34	NI	NS	NA	p	Martins et al 2012	BBB+	BBB+	BBB+		0.615391	Medium	Yes	https://doi.org/10.1210/en.2011-1437	Inactive			Unknown
55	Saccharin sodium salt hydrate	O.[Na+].O=C1[N-]S(=O)(=O)C2=CC=CC=C12	O=C1NS(=O)(=O)c2ccccc12	82385-42-0	DTXSID7021992	DTXSID5021251	0.001–100	82385-42-0	0.03–30	Unknown	Safe/No evidence		NI	NS	NA			BBB+	BBB+	BBB+		0.343377	Medium			Inactive			Inactive
38	Sodium Arsenite	[Na+].[O-][As]=O	O=[As][O-]	7784-46-5	DTXSID5020104	DTXSID5020102	0.001–100	7784-46-5	0.03–30	DNTE	In vivo evidence													Yes	https://doi.org/10.1007/s00726-013-1524-y, https://doi.org/10.1016/j.neuro.2018.04.018	Active & non-selective	2.7	2.4	Potent and less selective	0.96	2.97	1.13
56	Sodium benzoate	[Na+].[O-]C(=O)C1=CC=CC=C1	O=C(O)c1ccccc1	532-32-1	DTXSID1020140	DTXSID1020140	0.001–100	532-32-1	0.03–30	Unknown	Safe/No evidence		NI	NS	NA			BBB+	BBB+	BBB+		1.61171	Medium			Inactive			Inactive
25	Sodium Fluoride	[F-].[Na+]	[Na+]	7681-49-4	DTXSID2020630	DTXSID2020630	0.001–100	7681-49-4	0.03–30	DNTE	In vivo evidence															Inactive			Inactive
71	Sodium Orthovanadate	[Na+].[Na+].[Na+].[O-][V]([O-])([O-])=O	O=[V](O)(O)O			DTXSID2037269		13721-39-6	0.03–30	Assay positive												0.196981	Medium			Unknown			Less potent	1.73	20.43	28.59
93	Spiroxamine	CCCN(CC)CC1COC2(CCC(CC2)C(C)(C)C)O1	O1CC(OC12(CCC(CC2)C(C)(C)C))CN(CC)CCC			DTXSID1034212		118134-30-8	0.03–30	Unknown		3.39	NI	NS	NA			BBB+	BBB+	BBB+		2.14588	Medium			Unknown			Potent and less selective	0.07	0.31	0.16
39	t-Retinoic acid	C\C(\C=C\C1=C(C)CCCC1(C)C)=C/C=C/C(/C)=C/C(O)=O	O=C(O)C=C(C=CC=C(C=CC1=C(C)CCCC1(C)C)C)C	302-79-4	DTXSID7021239	DTXSID7021239	0.001–30	302-79-4	0.03–30	DNTE	In vivo evidence	3.26	NI	NS	NA			BBB+	BBB+	BBB+		3.88534	High			Inactive			Potent and selective	0.24	20.98	26.59
96	TDCIPP	ClCC(CCl)OP(=O)(OC(CCl)CCl)OC(CCl)CCl	O=P(OC(CCl)CCl)(OC(CCl)CCl)OC(CCl)CCl			DTXSID9026261		13674-87-8	0.03–30	Unknown		3.26	NI	NS	NA			BBB+	BBB+	BBB+		0.863529	Medium			Unknown			Less potent	0.09	25.04
26	Tebuconazole	CC(C)(C)C(O)(CCC1=CC=C(Cl)C=C1)CN1C=NC=N1	OC(Cn1ncnc1)(CCc2ccc(cc2)Cl)C(C)(C)C	107534-96-3	DTXSID9032113	DTXSID9032113	0.001–100	107534-96-3	0.03–30	DNTE	In vivo evidence	3.74	I	NS	A			BBB+	BBB+	BBB+		0.367489	Medium			Active & selective	37.3		Potent and selective	0.35	27.04
86	Terbutaline	CC(C)(C)NCC(O)C1=CC(O)=CC(O)=C1	Oc1cc(O)cc(c1)C(O)CNC(C)(C)C			DTXSID7021310		23031-25-6	0.03–30	DNTE		-1.61	NI	NS	NA			BBB-	BBB-	BBB-		0.772097	Medium			Unknown			Inactive
66	Terbutaline hemisulfate	OS(O)(=O)=O.CC(C)(C)NCC(O)C1=CC(O)=CC(O)=C1.CC(C)(C)NCC(O)C1=CC(O)=CC(O)=C1	Oc1cc(O)cc(c1)C(O)CNC(C)(C)C	23031-32-5	DTXSID3045437		0.001–100				In vivo evidence		NI	NS	NA			BBB-	BBB+	BBB+	9886238; 21514381	0.772097	Medium			Active & selective	47		Unknown
97	Tetrabromobisphenol A (TBBPA)	CC(C)(C1=CC(Br)=C(O)C(Br)=C1)C1=CC(Br)=C(O)C(Br)=C1	Oc1c(cc(cc1Br)C(c2cc(c(O)c(c2)Br)Br)(C)C)Br			DTXSID1026081		79-94-7	0.03–30	Unknown		6.77	NI	NS	NA			BBB-	BBB+		https://doi.org/10.1093/toxsci/kfz059; https://link.springer.com/article/10.1007/s00204-019-02627-y	12.204	High	Yes	https://doi.org/10.1016/j.fct.2017.05.053	Unknown			Inactive
27	Thalidomide	O=C1N(C2CCC(=O)NC2=O)C(=O)C2=CC=CC=C12	O=C3NC(=O)C(N2C(=O)c1ccccc1C2(=O))CC3	50-35-1	DTXSID9022524	DTXSID9022524	0.001–100	50-35-1	0.03–30	DNTE	In vivo evidence	-2.09	NI	NS	NA	p	Przybylak 2018, Martins et al 2012	BBB+	BBB+	BBB+		0.185646	Medium			Inactive			Inactive
87	Thiouracil	O=C1NC(=S)NC=C1	O=C1C=CNC(N1)=S			DTXSID4021347		141-90-2	0.03–30	DNTE		-3.6	NI	NS	NA			BBB+	BBB+	BBB+		0.326602	Medium			Unknown			Less potent	4.8	27.53
28	Triethyltin bromide	CC[Sn](Br)(CC)CC	CC[Sn](CC)(CC)Br	2767-54-6	DTXSID9040712	DTXSID9040712	0.001–10	2767-54-6	0.01–10	DNTE	In vivo evidence															Active & non-selective	0.25	0.41	Potent and less selective	0.08	0.73	0.09
40	Trimethyltin hydroxide (TMT)	C[Sn](C)(C)O	O[Sn](C)(C)C	56-24-6	DTXSID9032240	DTXSID6035102	0.001–10	56-24-6	0.01–10	DNTE	In vivo evidence	-1.86	NI	NS	NA			BBB+	BBB+	BBB+		0.798734	Medium	No	https://doi.org/10.1016/j.ijdevneu.2014.08.001	Active & non-selective	1.5	1.2	Potent and less selective	0.1	2.89	0.17
88	Triphenyl phosphate (TPHP)	O=P(OC1=CC=CC=C1)(OC1=CC=CC=C1)OC1=CC=CC=C1	O=P(Oc1ccccc1)(Oc2ccccc2)Oc3ccccc3			DTXSID1021952		115-86-6	0.03–30	DNTE		4.12	I	NS	NA			BBB+	BBB+	BBB+		4.60458	High			Unknown			Less potent	9.48	22.42
95	Tris (2chloroethyl) phosphate (TCEP)	ClCCOP(=O)(OCCCl)OCCCl	O=P(OCCCl)(OCCCl)OCCCl			DTXSID5021411		115-96-8	0.03–30	Unknown		1.42	NI	NS	NA			BBB+	BBB+	BBB+		1.5844	Medium			Unknown			Less potent	9.29	19.72
41	Valproic acid sodium salt	[Na+].CCCC(CCC)C([O-])=O	O=C(O)C(CCC)CCC	1069-66-5	DTXSID5037072	DTXSID6023733	0.03–3000	1069-66-5	3–3000	DNTE	In vivo evidence		NI	NS	NA	p	Przybylak 2018, Martins et al 2012	BBB+	BBB+	BBB+		0.91245	Medium	Yes	https://doi.org/10.1016/j.neuroscience.2009.11.073; https://www.nature.com/articles/4001893	Inactive			Less potent	186.85	1993.65	2954.16
Legend
Compounds in red	Compounds tested as different forms of salts and that were combined

## Sheet: Table S3 Final dataset
ID	Chemical	CASRN	DNT	LogD	BBB	Cbrain/Cblood	Pgp_inhibition	Pgp_substrate	Pgp_active	BDNF_Reduction	Activity_Syn	Syn_EC30	Viability_EC30	Activity_NNF	NNF_EC50min	NNF_EC50max	Viability_LDH_EC50	Viability_AB_EC50
1	5-Fluorouracil	51-21-8	Yes	-1.57	BBB+	0.199528	NI	NS	NA	Yes	Active		91.8	Potent	0.46	5.03	3.37	2.28
2	Acrylamide	79-06-1	Yes	-0.67	BBB+	0.380063	NI	NS	NA	Yes	Inactive/Unknown			Potent	8.26	11.3
3	Aldicarb	116-06-3	Yes	1.36	BBB+	0.609681	NI	NS	NA		Inactive/Unknown			Potent	0.66	9.88
4	Aminonicotinamide	329-89-5	Yes	-0.36	BBB+	0.212859	NI	NS	NA		Active	7.9	6.7	Potent	3.18	9.85	6.27	8.52
5	Bisphenol A	80-05-7	Yes	3.63	BBB+	6.03044	NI	NS	NA	Yes	Active	33.9	95	Potent	1.01	25.17
6	Caffeine	58-08-2	Yes	0.28	BBB+	0.331914	NI	NS	NA	No	Inactive/Unknown			Inactive/Unknown
7	Carbamazepine	298-46-4	Yes	0.29	BBB+	0.828531	NI	NS	NA		Inactive/Unknown			Inactive/Unknown
8	Chlorpyrifos	2921-88-2	Yes	4.78	BBB+	3.51037	I	NS	A	No	Active	16.5	22.3	Potent	1.4	22.12	15.56	23.4
9	Chlorpyrifos oxon	5598-15-2	Yes	3.43	BBB+	2.81783	I	NS	A	No	Active	34.2	35.8	Potent	0.38	28.92	0.63
10	Colchicine	64-86-8	Yes	1.1	BBB+	0.0143215	NI	S	A	Yes	Active	0.02	0.03	Potent	0.01	0.06	0.03	0.03
11	Deltamethrin	52918-63-5	Yes	6.12	BBB+	0.135379	NI	NS	NA	No	Active	8.6	23.9	Potent	0.5	23.5
12	Dexamethasone	50-02-2	Yes	1.92	BBB+	0.138387	NI	NS	NA	No	Inactive/Unknown			Inactive/Unknown
13	Diazepam	439-14-5	Yes	2.92	BBB+	0.861045	NI	NS	NA		Active	39.6		Potent	0.22	10.31
14	Dieldrin	60-57-1	Yes	4.94	BBB+	2.30906	NI	NS	NA	Yes	Active	9.7	19.1	Potent	0.37	21.63	14.02	25.4
15	Diethylstilbestrol	56-53-1	Yes	4.79	BBB-	23.1555	NI	NS	NA	No	Active	11.2	14	Potent	0.1	29.73	20.88
16	Diphenylhydantoin	57-41-0	Yes	-0.98	BBB+	0.927035	NI	NS	NA		Inactive/Unknown			Potent	24.16	24.16
17	Haloperidol	52-86-8	Yes	2.65	BBB+	1.21975	I	NS	A	Yes	Active	14.5	16.8	Potent	0.15	6.69	13.87
18	Heptachlor epoxide	1024-57-3	Yes	5.29	BBB+	3.36743	NI	NS	NA		Active	5.1	5.6	Potent	0.21	25.2	14.27	25.51
19	Hexachlorophene	70-30-4	Yes	5.9	BBB+	12.8625	NI	NS	NA		Active	6.3	6.4	Potent	0.54	2.76	1.27	5.97
20	Hydroxyurea	127-07-1	Yes	-4.22	BBB+	0.156784	NI	NS	NA		Inactive/Unknown			Potent	2.29	23.94
21	Maneb	12427-38-2	Yes		BBB+	0.537073	NI	NS	NA	Yes	Inactive/Unknown			Potent	0.03	0.03
22	Methotrexate	59-05-2	Yes	-5.22	BBB-	0.0358001	NI	NS	NA	No	Active	0.38	34.1	Potent	0.01	0.26	0.03	0.05
23	Ketamine hydrochloride	33795-24-3	Yes		BBB+	1.63558	NI	NS	NA	Yes	Inactive/Unknown			Potent	14.38	14.48
24	Permethrin	52645-53-1	Yes	6.47	BBB+	0.95014	NI	NS	NA	Yes	Active	5.1	6.1	Potent	11.5	25.64	23.22	14.98
25	Sodium Fluoride	7681-49-4	Yes								Inactive/Unknown			Inactive/Unknown
26	Tebuconazole	107534-96-3	Yes	3.74	BBB+	0.367489	I	NS	A		Active	37.3		Potent	0.35	27.04
27	Thalidomide	50-35-1	Yes	-2.09	BBB+	0.185646	NI	NS	NA		Inactive/Unknown			Inactive/Unknown
28	Triethyltin bromide	2767-54-6	Yes								Active	0.25	0.41	Potent	0.08	0.73	0.09	0.31
29	Bis(tri-n-butylin) oxide	56-35-9	Yes	4.61							Active	0.01	0.01	Potent	0.02	0.08	0.03	0.05
30	Cytosine Arabinoside	147-94-4	Yes	-2.18	BBB+	0.469247	NI	NS	NA	No	Active	11.3	8	Potent	0.09	0.98	0.84	0.85
31	DEHP	117-81-7	Yes	7.91	BBB+	4.91005	NI	NS	NA	Yes	Active	5.2	4.9	Potent	1.38	26.01
32	Cadmium chloride hydrate	7790-78-5	Yes							Yes	Active	1.04	0.96	Potent	0.11	0.95	0.56	0.5
33	Chlordiazepoxide hydrochloride	438-41-5	Yes		BBB+		NI	NS	NA	No	Active	9.1	14.9	Potent	4.83	28.97	20.99
34	Lead acetate trihydrate	6080-56-4	Yes							Yes	Inactive/Unknown			Potent	0.99	29.24	19.99	29.68
35	Nicotine base	54-11-5	Yes	-0.37	BBB+	1.5163	NI	NS	NA	No	Active	11.8		Potent	7.54	22
36	PBDE-47	5436-43-1	Yes	6.51	BBB+	9.83415	NI	NS	NA	Yes	Active	6.2	5.6	Potent	0.04	6.33
37	Phenobarbital sodium salt	57-30-7	Yes		BBB+	0.491362	NI	S	A	No	Inactive/Unknown			Inactive/Unknown
38	Sodium arsenite	7784-46-5	Yes							Yes	Active	2.7	2.4	Potent	0.96	2.97	1.13	1.89
39	trans-Retinoic acid	302-79-4	Yes	3.26	BBB+	3.88534	NI	NS	NA		Inactive/Unknown			Potent	0.24	20.98	26.59
40	Trimethyltin hydroxide	56-24-6	Yes	-1.86	BBB+	0.798734	NI	NS	NA	No	Active	1.5	1.2	Potent	0.1	2.89	0.17	1.45
41	Valproic acid sodium salt	1069-66-5	Yes		BBB+	0.91245	NI	NS	NA	Yes	Inactive/Unknown			Potent	186.85	1993.65	2954.16
42	Cocaine base	50-36-2	Yes	1.22	BBB+	0.0233496	NI	NS	NA	No	Inactive/Unknown			Inactive/Unknown
43	Cyclophosphamide monohydrate	6055-19-2	Yes		BBB+	0.384939	NI	NS	NA	No	Inactive/Unknown			Potent	0.07	16.85
44	d-Amphetamine sulfate	51-63-8	Yes		BBB+	0.746415	NI	NS	NA	No	Active		1.2	Inactive/Unknown
45	Heptachlor	76-44-8	Yes	5.54	BBB+	11.4344	NI	NS	NA		Active	9.6	9.2	Inactive/Unknown
46	Manganese chloride	#7773-01-5	Yes								Active	51.9	31.9	Inactive/Unknown
47	Methylmercury chloride	115-09-3	Yes								Active	0.49	0.68	Potent	0.01	0.42	0.19	0.33
48	Naloxone hydrochloride dihydrate	51481-60-8	Yes		BBB+	0.390591	NI	NS	NA		Inactive/Unknown			Potent	10.58	10.58
49	Propylthiouracil	51-52-5	Yes	0.34	BBB+	0.615391	NI	NS	NA	Yes	Inactive/Unknown			Inactive/Unknown
50	Terbutaline hemisulfate	23031-32-5	Yes		BBB+	0.772097	NI	NS	NA		Active	47		Inactive/Unknown
51	Mevastatin	73573-88-3	Yes	3.87	BBB+	0.457085	I	NS	A		Inactive/Unknown			Potent	0.04	4.5	0.29	1.96
52	Bis1	133052-90-1	Yes	1.28	BBB+	1.42843	I	NS	A		Inactive/Unknown			Potent	0.1	7.63	23.38	8.26
53	Sodium Orthovanadate	13721-39-6	Yes								Inactive/Unknown			Potent	1.73	20.43	28.59	28.82
54	Domoic Acid	14277-97-5	Yes	-3.64	BBB-	0.00895091	NI	NS	NA		Inactive/Unknown			Potent	0.01	2.49
55	Acetamiprid	135410-20-7	Yes	1.06	BBB+	0.696776	NI	NS	NA		Inactive/Unknown			Inactive/Unknown
56	Carbaryl	63-25-2	Yes	1.95	BBB+	0.85798	NI	NS	NA		Inactive/Unknown			Potent	0.08	17.1	14.02
57	Chlorpromazine	50-53-3	Yes	3.42	BBB+	1.24754	I	NS	A		Active	10.6	10.5	Potent	2.57	9.44	5.29	12.94
58	Cypermethrin	52315-07-8	Yes	6.05	BBB+	0.124874	NI	NS	NA	No	Inactive/Unknown			Potent	0.57	26.25
59	Emamectin benzoate	155569-91-8	Yes			0.414311	NI	S	A	No	Inactive/Unknown			Potent	0.01	0.32	0.07	0.64
60	Fluoxetine	54910-89-3	Yes	1.75	BBB+	6.3748	I	NS	A	No	Active	6	4.1	Potent	0.42	6.04	2.28	3.68
61	Imidacloprid	138261-41-3	Yes	-0.29	BBB-	0.355513	NI	NS	NA	No	Inactive/Unknown			Potent	9.99	9.99
62	Lindane	58-89-9	Yes	3.82	BBB+	11.1244	NI	NS	NA	No	Inactive/Unknown			Potent	1.24	15.24
63	Paraquat	4685-14-7	Yes	-5.11	BBB+		NI	NS	NA	Yes	Active	0.62	0.63	Potent	0.75	2.13	1.97	2.47
64	Thiouracil	141-90-2	Yes	-3.6	BBB+	0.326602	NI	NS	NA		Inactive/Unknown			Potent	4.8	27.53		28.97
65	TPHP	115-86-6	Yes	4.12	BBB+	4.60458	I	NS	NA		Inactive/Unknown			Potent	9.48	22.42
66	Acetaminophen	103-90-2	No	0.4	BBB+	0.613827	NI	NS	NA	Yes	Inactive/Unknown			Inactive/Unknown
67	Amoxicillin	26787-78-0	No	-2.72	BBB-	0.0606212	NI	NS	NA		Inactive/Unknown			Inactive/Unknown
68	Captopril	62571-86-2	No	-2.83	BBB+	0.239131	NI	NS	NA		Inactive/Unknown			Potent	0.16	17.84
69	Chloramben	133-90-4	No	-0.75	BBB-	0.976426	NI	NS	NA		Inactive/Unknown			Inactive/Unknown
70	Cotinine	486-56-6	No	0.17	BBB+	0.991482	NI	NS	NA		Inactive/Unknown			Potent	9.34	9.34
71	Diethylene glycol	111-46-6	No	-1.09	BBB+	0.258401	NI	NS	NA		Inactive/Unknown			Inactive/Unknown
72	D-Sorbitol	50-70-4	No	-3.29	BBB-	0.0446687	NI	NS	NA		Inactive/Unknown			Potent	18.26	20.91
73	Fluconazole	86386-73-4	No	0.7	BBB+	0.246938	NI	NS	NA		Inactive/Unknown			Inactive/Unknown
74	Glyphosate	1071-83-6	No	-6.66	BBB-	0.333595	NI	NS	NA		Inactive/Unknown			Inactive/Unknown
75	Isoniazid	54-85-3	No	-0.63	BBB-	0.260629	NI	NS	NA		Inactive/Unknown			Potent	0.02	23.24
76	Phenol	108-95-2	No	1.63	BBB+	1.66761	NI	NS	NA		Inactive/Unknown			Inactive/Unknown
77	Saccharin sodium salt hydrate	82385-42-0	No		BBB+	0.343377	NI	NS	NA		Inactive/Unknown			Inactive/Unknown
78	Sodium benzoate	532-32-1	No		BBB+	1.61171	NI	NS	NA		Inactive/Unknown			Inactive/Unknown
79	Loperamide hydrochloride	34552-83-5	No		BBB-	0.815528	I	S	A		Active	1.6	5.3	Potent	0.07	2.74	4.14	2.95
80	Fipronil	120068-37-3	No	3.71	BBB+	0.998339	NI	NS	NA		Inactive/Unknown			Potent	1.33	23.88	29.91
81	Flusilazole	85509-19-9	No	4.09	BBB+	3.14592	I	NS	NA		Inactive/Unknown			Potent	1.05	22.27
82	Lactofen	77501-63-4	No	4.56		0.379799	NI	NS	NA		Inactive/Unknown			Potent	0.07	4.94
83	Methylchloroisothiazolinone	26172-55-4	No	1.12	BBB+	1.14939	NI	NS	NA		Inactive/Unknown			Potent	1.68	8.47	4.55	6.3
84	Spiroxamine	118134-30-8	No	3.39	BBB+	2.14588	NI	NS	NA		Inactive/Unknown			Potent	0.07	0.31	0.16	0.24
85	1-2-Propyleneglycol	57-55-6	No	-1.02	BBB+	0.42182	NI	NS	NA		Inactive/Unknown			Inactive/Unknown
86	TCEP	115-96-8	No	1.42	BBB+	1.5844	NI	NS	NA		Inactive/Unknown			Potent	9.29	19.72
87	TDCIPP	13674-87-8	No	3.26	BBB+	0.863529	NI	NS	NA		Inactive/Unknown			Potent	0.09	25.04
88	TBBPA	79-94-7	No	6.77		12.204	NI	NS	NA	Yes	Inactive/Unknown			Inactive/Unknown

## Sheet: Table S4 List of encoders
Feature	Encoding System
DNT	Yes	1
	No	0
BBB	BBB+	1
	BBB-	0
Pgp_inhibition	Inhibitor (I)	1
	Non-inhibitor (NI)	0
Pgp_substrate	Substrate (S)	1
	Non-substrate (NS)	0
Pgp_active	Active (A)	1
	Non-active (NA)	0
BDNF, Reduction	Yes	1
	No	0
Activity_Syn	Active	1
	Inactive/Unknown	0
Activity_NNF	Potent	1
	Inactive/Unknown	0

## Sheet: Table S5 Machine readable
ID	Chemical	CASRN	DNT	LogD	BBB	Cbrain/Cblood	Pgp_inhibition	Pgp_substrate	Pgp_active	BDNF_Reduction	Activity_Syn	Syn_EC30	Syn_Viability_EC30	Activity_NNF	NNF_EC50min	NNF_EC50max	NNF_LDH_EC50	NNF_AB_EC50
0	1-2-Propyleneglycol	57-55-6	0	-1.02	1	0.42182	0	0	0		0			0
1	5-Fluorouracil	51-21-8	1	-1.57	1	0.199528	0	0	0	1	1		91.8	1	0.46	5.03	3.37	2.28
2	Acetaminophen	103-90-2	0	0.4	1	0.613827	0	0	0	1	0			0
3	Acetamiprid	135410-20-7	1	1.06	1	0.696776	0	0	0		0			0
4	Acrylamide	79-06-1	1	-0.67	1	0.380063	0	0	0	1	0			1	8.26	11.3
5	Aldicarb	116-06-3	1	1.36	1	0.609681	0	0	0		0			1	0.66	9.88
6	Aminonicotinamide	329-89-5	1	-0.36	1	0.212859	0	0	0		1	7.9	6.7	1	3.18	9.85	6.27	8.52
7	Amoxicillin	26787-78-0	0	-2.72	0	0.0606212	0	0	0		0			0
8	Bis(tri-n-butylin) oxide	56-35-9	1	4.61							1	0.01	0.01	1	0.02	0.08	0.03	0.05
9	Bis1	133052-90-1	1	1.28	1	1.42843	1	0	1		0			1	0.1	7.63	23.38	8.26
10	Bisphenol A	80-05-7	1	3.63	1	6.03044	0	0	0	1	1	33.9	95	1	1.01	25.17
11	Cadmium chloride hydrate	7790-78-5	1							1	1	1.04	0.96	1	0.11	0.95	0.56	0.5
12	Caffeine	58-08-2	1	0.28	1	0.331914	0	0	0	0	0			0
13	Captopril	62571-86-2	0	-2.83	1	0.239131	0	0	0		0			1	0.16	17.84
14	Carbamazepine	298-46-4	1	0.29	1	0.828531	0	0	0		0			0
15	Carbaryl	63-25-2	1	1.95	1	0.85798	0	0	0		0			1	0.08	17.1	14.02
16	Chloramben	133-90-4	0	-0.75	0	0.976426	0	0	0		0			0
17	Chlordiazepoxide hydrochloride	438-41-5	1		1		0	0	0	0	1	9.1	14.9	1	4.83	28.97	20.99
18	Chlorpromazine	50-53-3	1	3.42	1	1.24754	1	0	1		1	10.6	10.5	1	2.57	9.44	5.29	12.94
19	Chlorpyrifos	2921-88-2	1	4.78	1	3.51037	1	0	1	0	1	16.5	22.3	1	1.4	22.12	15.56	23.4
20	Chlorpyrifos oxon	5598-15-2	1	3.43	1	2.81783	1	0	1	0	1	34.2	35.8	1	0.38	28.92	0.63
21	Cocaine base	50-36-2	1	1.22	1	0.0233496	0	0	0	0	0			0
22	Colchicine	64-86-8	1	1.1	1	0.0143215	0	1	1	1	1	0.02	0.03	1	0.01	0.06	0.03	0.03
23	Cotinine	486-56-6	0	0.17	1	0.991482	0	0	0		0			1	9.34	9.34
24	Cyclophosphamide monohydrate	6055-19-2	1		1	0.384939	0	0	0	0	0			1	0.07	16.85
25	Cypermethrin	52315-07-8	1	6.05	1	0.124874	0	0	0	0	0			1	0.57	26.25
26	Cytosine arabinoside	147-94-4	1	-2.18	1	0.469247	0	0	0	0	1	11.3	8	1	0.09	0.98	0.84	0.85
27	d-Amphetamine sulfate	51-63-8	1		1	0.746415	0	0	0	0	1		1.2	0
28	D-Sorbitol	50-70-4	0	-3.29	0	0.0446687	0	0	0		0			1	18.26	20.91
29	DEHP	117-81-7	1	7.91	1	4.91005	0	0	0	1	1	5.2	4.9	1	1.38	26.01
30	Deltamethrin	52918-63-5	1	6.12	1	0.135379	0	0	0	0	1	8.6	23.9	1	0.5	23.5
31	Dexamethasone	50-02-2	1	1.92	1	0.138387	0	0	0	0	0			0
32	Diazepam	439-14-5	1	2.92	1	0.861045	0	0	0		1	39.6		1	0.22	10.31
33	Dieldrin	60-57-1	1	4.94	1	2.30906	0	0	0	1	1	9.7	19.1	1	0.37	21.63	14.02	25.4
34	Diethylene glycol	111-46-6	0	-1.09	1	0.258401	0	0	0		0			0
35	Diethylstilbestrol	56-53-1	1	4.79	0	23.1555	0	0	0	0	1	11.2	14	1	0.1	29.73	20.88
36	Diphenylhydantoin	57-41-0	1	-0.98	1	0.927035	0	0	0		0			1	24.16	24.16
37	Domoic acid	14277-97-5	1	-3.64	0	0.00895091	0	0	0		0			1	0.01	2.49
38	Emamectin benzoate	155569-91-8	1			0.414311	0	1	1	0	0			1	0.01	0.32	0.07	0.64
39	Fipronil	120068-37-3	0	3.71	1	0.998339	0	0	0		0			1	1.33	23.88	29.91
40	Fluconazole	86386-73-4	0	0.7	1	0.246938	0	0	0		0			0
41	Fluoxetine	54910-89-3	1	1.75	1	6.3748	1	0	1	0	1	6	4.1	1	0.42	6.04	2.28	3.68
42	Flusilazole	85509-19-9	0	4.09	1	3.14592	1	0	0		0			1	1.05	22.27
43	Glyphosate	1071-83-6	0	-6.66	0	0.333595	0	0	0		0			0
44	Haloperidol	52-86-8	1	2.65	1	1.21975	1	0	1	1	1	14.5	16.8	1	0.15	6.69	13.87
45	Heptachlor	76-44-8	1	5.54	1	11.4344	0	0	0		1	9.6	9.2	0
46	Heptachlor epoxide	1024-57-3	1	5.29	1	3.36743	0	0	0		1	5.1	5.6	1	0.21	25.2	14.27	25.51
47	Hexachlorophene	70-30-4	1	5.9	1	12.8625	0	0	0		1	6.3	6.4	1	0.54	2.76	1.27	5.97
48	Hydroxyurea	127-07-1	1	-4.22	1	0.156784	0	0	0		0			1	2.29	23.94
49	Imidacloprid	138261-41-3	1	-0.29	0	0.355513	0	0	0	0	0			1	9.99	9.99
50	Isoniazid	54-85-3	0	-0.63	0	0.260629	0	0	0		0			1	0.02	23.24
51	Ketamine hydrochloride	33795-24-3	1		1	1.63558	0	0	0	1	0			1	14.38	14.48
52	Lactofen	77501-63-4	0	4.56		0.379799	0	0	0		0			1	0.07	4.94
53	Lead acetate trihydrate	6080-56-4	1							1	0			1	0.99	29.24	19.99	29.68
54	Lindane	58-89-9	1	3.82	1	11.1244	0	0	0	0	0			1	1.24	15.24
55	Loperamide hydrochloride	34552-83-5	0		0	0.815528	1	1	1		1	1.6	5.3	1	0.07	2.74	4.14	2.95
56	Maneb	12427-38-2	1		1	0.537073	0	0	0	1	0			1	0.03	0.03
57	Manganese chloride	7773-01-5	1								1	51.9	31.9	0
58	Methotrexate	59-05-2	1	-5.22	0	0.0358001	0	0	0	0	1	0.38	34.1	1	0.01	0.26	0.03	0.05
59	Methylchloroisothiazolinone	26172-55-4	0	1.12	1	1.14939	0	0	0		0			1	1.68	8.47	4.55	6.3
60	Methylmercury chloride	115-09-3	1								1	0.49	0.68	1	0.01	0.42	0.19	0.33
61	Mevastatin	73573-88-3	1	3.87	1	0.457085	1	0	1		0			1	0.04	4.5	0.29	1.96
62	Naloxone hydrochloride dihydrate	51481-60-8	1		1	0.390591	0	0	0		0			1	10.58	10.58
63	Nicotine base	54-11-5	1	-0.37	1	1.5163	0	0	0	0	1	11.8		1	7.54	22
64	Paraquat	4685-14-7	1	-5.11	1		0	0	0	1	1	0.62	0.63	1	0.75	2.13	1.97	2.47
65	PBDE-47	5436-43-1	1	6.51	1	9.83415	0	0	0	1	1	6.2	5.6	1	0.04	6.33
66	Permethrin	52645-53-1	1	6.47	1	0.95014	0	0	0	1	1	5.1	6.1	1	11.5	25.64	23.22	14.98
67	Phenobarbital sodium salt	57-30-7	1		1	0.491362	0	1	1	0	0			0
68	Phenol	108-95-2	0	1.63	1	1.66761	0	0	0		0			0
69	Propylthiouracil	51-52-5	1	0.34	1	0.615391	0	0	0	1	0			0
70	Saccharin sodium salt hydrate	82385-42-0	0		1	0.343377	0	0	0		0			0
71	Sodium arsenite	7784-46-5	1							1	1	2.7	2.4	1	0.96	2.97	1.13	1.89
72	Sodium benzoate	532-32-1	0		1	1.61171	0	0	0		0			0
73	Sodium fluoride	7681-49-4	1								0			0
74	Sodium orthovanadate	13721-39-6	1								0			1	1.73	20.43	28.59	28.82
75	Spiroxamine	118134-30-8	0	3.39	1	2.14588	0	0	0		0			1	0.07	0.31	0.16	0.24
76	TBBPA	79-94-7	0	6.77		12.204	0	0	0	1	0			0
77	TCEP	115-96-8	0	1.42	1	1.5844	0	0	0		0			1	9.29	19.72
78	TDCIPP	13674-87-8	0	3.26	1	0.863529	0	0	0		0			1	0.09	25.04
79	Tebuconazole	107534-96-3	1	3.74	1	0.367489	1	0	1		1	37.3		1	0.35	27.04
80	Terbutaline hemisulfate	23031-32-5	1		1	0.772097	0	0	0		1	47		0
81	Thalidomide	50-35-1	1	-2.09	1	0.185646	0	0	0		0			0
82	Thiouracil	141-90-2	1	-3.6	1	0.326602	0	0	0		0			1	4.8	27.53		28.97
83	TPHP	115-86-6	1	4.12	1	4.60458	1	0	0		0			1	9.48	22.42
84	trans-Retinoic acid	302-79-4	1	3.26	1	3.88534	0	0	0		0			1	0.24	20.98	26.59
85	Triethyltin bromide	2767-54-6	1								1	0.25	0.41	1	0.08	0.73	0.09	0.31
86	Trimethyltin hydroxide	56-24-6	1	-1.86	1	0.798734	0	0	0	0	1	1.5	1.2	1	0.1	2.89	0.17	1.45
87	Valproic acid sodium salt	1069-66-5	1		1	0.91245	0	0	0	1	0			1	186.85	1993.65	2954.16

## Sheet: Table S6 Results for CKE1
Medium Probability Cut-off (0.33< & <0.67)
Compound Name	Predicted Probability	Missing data	BDNF literature classification
1-2-Propyleneglycol	0.59	BDNF_Reduction, SYN_EC30, SYN_ATP_EC30, NNF_LDH_EC50, NNF_AB_EC50, NNF_EC50min, NNF_EC50max
5-Fluorouracil	0.6		Yes
Acetaminophen	0.6	SYN_EC30, SYN_ATP_EC30, NNF_LDH_EC50, NNF_AB_EC50, NNF_EC50min, NNF_EC50max	Yes
Acetamiprid	0.59	BDNF_Reduction, SYN_EC30, SYN_ATP_EC30, NNF_LDH_EC50, NNF_AB_EC50, NNF_EC50min, NNF_EC50max
Acrylamide	0.59	SYN_EC30, SYN_ATP_EC30, NNF_LDH_EC50, NNF_AB_EC50	Yes
Aldicarb	0.59	BDNF_Reduction, SYN_EC30, SYN_ATP_EC30, NNF_LDH_EC50, NNF_AB_EC50
Aminonicotinamide	0.6	BDNF_Reduction
Amoxicillin	0.6	BDNF_Reduction, SYN_EC30, SYN_ATP_EC30, NNF_LDH_EC50, NNF_AB_EC50, NNF_EC50min, NNF_EC50max
Bis(tri-n-butylin) oxide	0.6	BDNF_Reduction, BBB, Cbrain/Cblood, Pgp
Bis1	0.59	BDNF_Reduction, SYN_EC30, SYN_ATP_EC30
Bisphenol A	0.6	NNF_LDH_EC50, NNF_AB_EC50	Yes
Cadmium chloride hydrate	0.6	BDNF_Reduction, LogD, BBB, Cbrain/Cblood, Pgp	Yes
Caffeine	0.59	NNF_EC50min, NNF_EC50max, NNF_LDH_EC50, NNF_AB_EC50	No
Captopril	0.6	BDNF_Reduction, SYN_EC30, SYN_ATP_EC30, NNF_LDH_EC50, NNF_AB_EC50
Carbamazepine	0.6	BDNF_Reduction, SYN_EC30, SYN_ATP_EC30, NNF_LDH_EC50, NNF_AB_EC50
Carbaryl	0.59	BDNF_Reduction, SYN_ATP_EC30, SYN_EC30, NNF_AB_EC50
Chloramben	0.6	BDNF_Reduction, SYN_EC30, SYN_ATP_EC30, NNF_LDH_EC50, NNF_AB_EC50, NNF_EC50min, NNF_EC50max
Chlordiazepoxide hydrochloride	0.6	LogD, Cbrain/Cblood, NNF_AB_EC50	No
Chlorpromazine	0.6	BDNF_Reduction
Chlorpyrifos	0.6		No
Chlorpyrifos oxon	0.59	NNF_AB_EC50	No
Cocaine base	0.59	SYN_EC30, SYN_ATP_EC30, NNF_LDH_EC50, NNF_AB_EC50, NNF_EC50min, NNF_EC50max	No
Colchicine	0.6		Yes
Cotinine	0.6	BDNF_Reduction, SYN_EC30, SYN_ATP_EC30, NNF_LDH_EC50, NNF_AB_EC50
Cyclophosphamide monohydrate	0.59	LogD, SYN_EC30, SYN_ATP_EC30, NNF_LDH_EC50, NNF_AB_EC50	No
Cypermethrin	0.59	SYN_ATP_EC30, SYN_EC30, NNF_AB_EC50, NNF_LDH_EC50	No
Cytosine Arabinoside	0.6		No
d-Amphetamine sulfate	0.6	LogD, SYN_ATP_EC30, NNF_LDH_EC50, NNF_AB_EC50, NNF_EC50min, NNF_EC50max	No
D-Sorbitol	0.6	BDNF_Reduction, SYN_EC30, SYN_ATP_EC30, NNF_LDH_EC50, NNF_AB_EC50
DEHP	0.6	NNF_LDH_EC50, NNF_AB_EC50	Yes
Deltamethrin	0.59	NNF_LDH_EC50, NNF_AB_EC50	No
Dexamethasone	0.6	SYN_EC30, SYN_ATP_EC30, NNF_LDH_EC50, NNF_AB_EC50, NNF_EC50min, NNF_EC50max	No
Diazepam	0.6	BDNF_Reduction, SYN_ATP_EC30, NNF_LDH_EC50, NNF_AB_EC50
Dieldrin	0.59		Yes
Diethylene glycol	0.59	BDNF_Reduction, SYN_EC30, SYN_ATP_EC30, NNF_LDH_EC50, NNF_AB_EC50, NNF_EC50min, NNF_EC50max
Diethylstilbestrol	0.6	NNF_AB_EC50	No
Diphenylhydantoin	0.59	BDNF_Reduction, SYN_EC30, SYN_ATP_EC30, NNF_LDH_EC50, NNF_AB_EC50
Domoic acid	0.6	SYN_EC30, SYN_ATP_EC30, NNF_LDH_EC50, NNF_AB_EC50
Emamectin benzoate	0.6	LogD, BBB, SYN_EC30, SYN_ATP_EC30	No
Fipronil	0.59	BDNF_Reduction, SYN_EC30, SYN_ATP_EC30, NNF_AB_EC50
Fluconazole	0.59	BDNF_Reduction, SYN_EC30, SYN_ATP_EC30, NNF_LDH_EC50, NNF_AB_EC50, NNF_EC50min, NNF_EC50max
Fluoxetine	0.6		No
Flusilazole	0.59	BDNF_Reduction, SYN_EC30, SYN_ATP_EC30, NNF_LDH_EC50, NNF_AB_EC50
Glyphosate	0.59	BDNF_Reduction, SYN_EC30, SYN_ATP_EC30, NNF_LDH_EC50, NNF_AB_EC50, NNF_EC50min, NNF_EC50max
Haloperidol	0.6	NNF_AB_EC50	Yes
Heptachlor	0.59	BDNF_Reduction, NNF_LDH_EC50, NNF_AB_EC50, NNF_EC50min, NNF_EC50max
Heptachlor epoxide	0.59	BDNF_Reduction
Hexachlorophene	0.59	BDNF_Reduction
Hydroxyurea	0.6	BDNF_Reduction, SYN_EC30, SYN_ATP_EC30, NNF_LDH_EC50, NNF_AB_EC50
Imidacloprid	0.6	SYN_EC30, SYN_ATP_EC30, NNF_LDH_EC50, NNF_AB_EC50	No
Isoniazid	0.59	BDNF_Reduction, SYN_EC30, SYN_ATP_EC30, NNF_LDH_EC50, NNF_AB_EC50
Ketamine hydrochloride	0.59	LogD, SYN_EC30, SYN_ATP_EC30, NNF_LDH_EC50, NNF_AB_EC50	Yes
Lactofen	0.6	LogD, BDNF_Reduction, SYN_EC30, SYN_ATP_EC30, NNF_LDH_EC50, NNF_AB_EC50
Lead acetate trihydrate	0.59	BDNF_Reduction, LogD, BBB, Cbrain/Cblood, Pgp, SYN_EC30, SYN_ATP_EC30	Yes
Lindane	0.59	SYN_ATP_EC30, NNF_LDH_EC50, NNF_AB_EC50	No
Loperamide hydrochloride	0.59	LogD, BDNF_Reduction
Maneb	0.6	LogD, SYN_EC30, SYN_ATP_EC30, NNF_LDH_EC50, NNF_AB_EC50	Yes
Manganese chloride	0.6	BDNF_Reduction, LogD, BBB, Cbrain/Cblood, Pgp, NNF_LDH_EC50, NNF_AB_EC50, NNF_EC50min, NNF_EC50max
Methotrexate	0.6		No
Methylchloroisothiazolinone	0.6	BDNF_Reduction, SYN_EC30, SYN_ATP_EC30
Methylmercury chloride	0.59	BDNF_Reduction, LogD, BBB, Cbrain/Cblood, Pgp
Mevastatin	0.6	BDNF_Reduction, SYN_EC30, SYN_ATP_EC30
Naloxone hydrochloride dihydrate	0.59	LogD, BDNF_Reduction, SYN_EC30, SYN_ATP_EC30, NNF_LDH_EC50, NNF_AB_EC50,
Nicotine base	0.6	NNF_LDH_EC50, NNF_AB_EC50	No
Paraquat	0.59	Cbrain/Cblood	Yes
PBDE-47	0.59	NNF_LDH_EC50, NNF_AB_EC50	Yes
Permethrin	0.59		Yes
Phenobarbital sodium salt	0.59	LogD, SYN_EC30, SYN_ATP_EC30, NNF_LDH_EC50, NNF_AB_EC50	No
Phenol	0.59	BDNF_Reduction, SYN_EC30, SYN_ATP_EC30, NNF_LDH_EC50, NNF_AB_EC50, NNF_EC50min, NNF_EC50max
Propylthiouracil	0.6	SYN_EC30, SYN_ATP_EC30, NNF_LDH_EC50, NNF_AB_EC50, NNF_EC50min, NNF_EC50max	Yes
Saccharin sodium salt hydrate	0.6	LogD, BDNF_Reduction, SYN_EC30, SYN_ATP_EC30, NNF_LDH_EC50, NNF_AB_EC50, NNF_EC50min, NNF_EC50max
Sodium arsenite	0.6	BDNF_Reduction, LogD, BBB, Cbrain/Cblood, Pgp	Yes
Sodium benzoate	0.59	LogD, BDNF_Reduction, SYN_EC30, SYN_ATP_EC30, NNF_LDH_EC50, NNF_AB_EC50, NNF_EC50min, NNF_EC50max
Sodium fluoride	0.6	All
Sodium orthovanadate	0.59	BDNF_Reduction, LogD, BBB, Cbrain/Cblood, Pgp, SYN_EC30, SYN_ATP_EC30
Spiroxamine	0.6	BDNF_Reduction, SYN_EC30, SYN_ATP_EC30
TBBPA	0.59	BBB, SYN_EC30, SYN_ATP_EC30, NNF_LDH_EC50, NNF_AB_EC50, NNF_EC50min, NNF_EC50max	Yes
TCEP	0.6	BDNF_Reduction, SYN_EC30, SYN_ATP_EC30, NNF_AB_EC50
TDCIPP	0.59	BDNF_Reduction, SYN_EC30, SYN_ATP_EC30, NNF_AB_EC50
Tebuconazole	0.59	BDNF_Reduction, SYN_EC30, SYN_ATP_EC30, NNF_LDH_EC50, NNF_AB_EC50
Terbutaline hemisulfate	0.6	BDNF_Reduction, SYN_ATP_EC30, NNF_LDH_EC50, NNF_AB_EC50, NNF_EC50min, NNF_EC50max
Thalidomide	0.6	BDNF_Reduction, SYN_EC30, SYN_ATP_EC30, NNF_LDH_EC50, NNF_AB_EC50, NNF_EC50min, NNF_EC50max
Thiouracil	0.59	BDNF_Reduction, SYN_EC30, SYN_ATP_EC30, NNF_AB_EC50
TPHP	0.59	BDNF_Reduction, SYN_EC30, SYN_ATP_EC30, NNF_AB_EC50
trans-Retinoic acid	0.59	BDNF_Reduction, SYN_EC30, SYN_ATP_EC30
Triethyltin bromide	0.59	BDNF_Reduction, LogD, BBB, Cbrain/Cblood, Pgp
Trimethyltin hydroxide	0.6		No
Valproic acid sodium salt	0.6	LogD, SYN_EC30, SYN_ATP_EC30, NNF_AB_EC50	Yes

## Sheet: Table S7 Results for CKE2
Medium Probability Cut-off (0.33< & <0.67)				High Probability Cut-off (>0.67)
Compound Name	Predicted Probability	Missing data	SYN in vitro classification	Compound Name	Predicted Probability	Missing data	SYN in vitro classification
Glyphosate	0.36	BDNF_Reduction, SYN_EC30, SYN_Viability_EC30, NNF_EC50min, NNF_EC50max, NNF_LDH_EC50, NNF_AB_EC50	Inactive/Unknown	Bis1	0.68	BDNF_Reduction, SYN_EC30, SYN_Viability_EC30	Inactive/Unknown
Amoxicillin	0.37	BDNF_Reduction, SYN_EC30, SYN_Viability_EC30, NNF_EC50min, NNF_EC50max, NNF_LDH_EC50, NNF_AB_EC50	Inactive/Unknown	Lindane	0.68	SYN_EC30, SYN_Viability_EC30, NNF_LDH_EC50, NNF_AB_EC50	Inactive/Unknown
Chloramben	0.4	BDNF_Reduction, SYN_EC30, SYN_Viability_EC30, NNF_EC50min, NNF_EC50max, NNF_LDH_EC50, NNF_AB_EC50	Inactive/Unknown	Mevastatin	0.68	BDNF_Reduction, SYN_EC30, SYN_Viability_EC30	Inactive/Unknown
D-Sorbitol	0.42	BDNF_Reduction, SYN_EC30, SYN_Viability_EC30, NNF_LDH_EC50, NNF_AB_EC50	Inactive/Unknown	Chlorpyrifos oxon	0.7	NNF_AB_EC50	Active
Isoniazid	0.43	BDNF_Reduction, SYN_EC30, SYN_Viability_EC30, NNF_LDH_EC50, NNF_AB_EC50	Inactive/Unknown	Haloperidol	0.7	NNF_AB_EC50	Active
1-2-Propyleneglycol	0.46	BDNF_Reduction, SYN_EC30, SYN_Viability_EC30, NNF_EC50min, NNF_EC50max, NNF_LDH_EC50, NNF_AB_EC50	Inactive/Unknown	PBDE-47	0.7	NNF_LDH_EC50, NNF_AB_EC50	Active
Diethylene glycol	0.46	BDNF_Reduction, SYN_EC30, SYN_Viability_EC30, NNF_EC50min, NNF_EC50max, NNF_LDH_EC50, NNF_AB_EC50	Inactive/Unknown	Chlorpromazine	0.71	BDNF_Reduction	Active
Fluconazole	0.46	BDNF_Reduction, SYN_EC30, SYN_Viability_EC30, NNF_EC50min, NNF_EC50max, NNF_LDH_EC50, NNF_AB_EC50	Inactive/Unknown	Diethylstilbestrol	0.72	NNF_AB_EC50	Active
Saccharin sodium salt hydrate	0.46	LogD, BDNF_Reduction, SYN_EC30, SYN_Viability_EC30, NNF_EC50min, NNF_EC50max, NNF_LDH_EC50, NNF_AB_EC50	Inactive/Unknown	Heptachlor	0.72	BDNF_Reduction, NNF_EC50min, NNF_EC50max, NNF_LDH_EC50, NNF_AB_EC50	Active
Acetaminophen	0.47	SYN_EC30, SYN_Viability_EC30, NNF_EC50min, NNF_EC50max, NNF_LDH_EC50, NNF_AB_EC50	Inactive/Unknown	Hexachlorophene	0.73	BDNF_Reduction	Active
Sodium benzoate	0.47	LogD, BDNF_Reduction, SYN_EC30, SYN_Viability_EC30, NNF_EC50min, NNF_EC50max, NNF_LDH_EC50, NNF_AB_EC50	Inactive/Unknown	Chlorpyrifos	0.74	Complete	Active
Phenol	0.48	BDNF_Reduction, SYN_EC30, SYN_Viability_EC30, NNF_EC50min, NNF_EC50max, NNF_LDH_EC50, NNF_AB_EC50	Inactive/Unknown	Fluoxetine	0.75	Complete	Active
Captopril	0.49	BDNF_Reduction, SYN_EC30, SYN_Viability_EC30	Inactive/Unknown	5-Fluorouracil	0.76	Complete	Active
Lactofen	0.49	BBB, BDNF_Reduction, SYN_EC30, SYN_Viability_EC30, NNF_EC50min, NNF_EC50max, NNF_LDH_EC50, NNF_AB_EC50	Inactive/Unknown	Bisphenol A	0.76	NNF_LDH_EC50, NNF_AB_EC50	Active
Terbutaline hemisulfate	0.49	LogD, BDNF_Reduction, SYN_EC30, SYN_Viability_EC30, NNF_EC50min, NNF_EC50max, NNF_LDH_EC50, NNF_AB_EC50	Active
Cotinine	0.5	BDNF_Reduction, SYN_EC30, SYN_Viability_EC30, NNF_LDH_EC50, NNF_AB_EC50	Inactive/Unknown
Domoic Acid	0.5	BDNF_Reduction, SYN_EC30, SYN_Viability_EC30, NNF_LDH_EC50, NNF_AB_EC50	Inactive/Unknown
Imidacloprid	0.51	SYN_EC30, SYN_Viability_EC30, NNF_LDH_EC50, NNF_AB_EC50	Inactive/Unknown
Manganese chloride	0.51	LogD, BBB, Cbrain/Cblood, Pgp_inhibition, Pgp_substrate, Pgp_active, BDNF_Reduction, SYN_EC30, SYN_Viability_EC30	Active
Methylchloroisothiazolinone	0.51	BDNF_Reduction, SYN_EC30, SYN_Viability_EC30	Inactive/Unknown
Fipronil	0.52	BDNF_Reduction, SYN_EC30, SYN_Viability_EC30, NNF_AB_EC50	Inactive/Unknown
TCEP	0.52	BDNF_Reduction, SYN_EC30, SYN_Viability_EC30, NNF_LDH_EC50, NNF_AB_EC50	Inactive/Unknown
TDCIPP	0.52	BDNF_Reduction, SYN_EC30, SYN_Viability_EC30, NNF_LDH_EC50, NNF_AB_EC50	Inactive/Unknown
Spiroxamine	0.53	BDNF_Reduction, SYN_EC30, SYN_Viability_EC30	Inactive/Unknown
Diazepam	0.54	BDNF_Reduction, SYN_Viability_EC30, NNF_LDH_EC50, NNF_AB_EC50	Active
Thalidomide	0.54	BDNF_Reduction, SYN_EC30, SYN_Viability_EC30, NNF_EC50min, NNF_EC50max, NNF_LDH_EC50, NNF_AB_EC50	Inactive/Unknown
Acetamiprid	0.55	BDNF_Reduction, SYN_EC30, SYN_Viability_EC30, NNF_EC50min, NNF_EC50max, NNF_LDH_EC50, NNF_AB_EC50	Inactive/Unknown
Caffeine	0.55	SYN_EC30, SYN_Viability_EC30, NNF_EC50min, NNF_EC50max, NNF_LDH_EC50, NNF_AB_EC50	Inactive/Unknown
Carbamazepine	0.55	BDNF_Reduction, SYN_EC30, SYN_Viability_EC30, NNF_EC50min, NNF_EC50max, NNF_LDH_EC50, NNF_AB_EC50	Inactive/Unknown
Cocaine base	0.55	SYN_EC30, SYN_Viability_EC30, NNF_EC50min, NNF_EC50max, NNF_LDH_EC50, NNF_AB_EC50	Inactive/Unknown
Cytosine arabinoside	0.55	Complete	Active
Dexamethasone	0.55	SYN_EC30, SYN_Viability_EC30, NNF_EC50min, NNF_EC50max, NNF_LDH_EC50, NNF_AB_EC50	Inactive/Unknown
Flusilazole	0.55	BDNF_Reduction, SYN_EC30, SYN_Viability_EC30, NNF_LDH_EC50, NNF_AB_EC50	Inactive/Unknown
Methotrexate	0.55	Complete	Active
Propylthiouracil	0.55	SYN_EC30, SYN_Viability_EC30, NNF_EC50min, NNF_EC50max, NNF_LDH_EC50, NNF_AB_EC50	Inactive/Unknown
TBBPA	0.55	BBB, SYN_EC30, SYN_Viability_EC30, NNF_EC50min, NNF_EC50max, NNF_LDH_EC50, NNF_AB_EC50	Inactive/Unknown
d-Amphetamine sulfate	0.56	LogD, SYN_EC30, NNF_EC50min, NNF_EC50max, NNF_LDH_EC50, NNF_AB_EC50	Active
Hydroxyurea	0.56	BDNF_Reduction, SYN_Viability_EC30, NNF_LDH_EC50, NNF_AB_EC50	Inactive/Unknown
Sodium Fluoride	0.56	LogD, BBB, Cbrain/Cblood, Pgp_inhibition, Pgp_substrate, Pgp_active, BDNF_Reduction, SYN_EC30, SYN_Viability_EC30, NNF_EC50min, NNF_EC50max, NNF_LDH_EC50, NNF_AB_EC50	Inactive/Unknown
Aminonicotinamide	0.57	BDNF_Reduction	Active
Thiouracil	0.57	BDNF_Reduction, SYN_EC30, SYN_Viability_EC30, NNF_LDH_EC50	Inactive/Unknown
Diphenylhydantoin	0.58	BDNF_Reduction, SYN_EC30, SYN_Viability_EC30, NNF_LDH_EC50, NNF_AB_EC50	Inactive/Unknown
Trimethyltin hydroxide	0.58	Complete	Active
Valproic acid sodium salt	0.58	LogD, SYN_EC30, SYN_Viability_EC30, NNF_AB_EC50	Inactive/Unknown
Acrylamide	0.59	SYN_EC30, SYN_Viability_EC30, NNF_LDH_EC50, NNF_AB_EC50	Inactive/Unknown
Cyclophosphamide monohydrate	0.59	LogD, SYN_EC30, SYN_Viability_EC30, NNF_LDH_EC50, NNF_AB_EC50	Inactive/Unknown
Naloxone hydrochloride dihydrate	0.59	LogD, SYN_EC30, SYN_Viability_EC30, NNF_LDH_EC50, NNF_AB_EC50	Inactive/Unknown
Paraquat	0.59	Cbrain/Cblood	Active
Aldicarb	0.6	BDNF_Reduction, SYN_EC30, SYN_Viability_EC30, NNF_LDH_EC50, NNF_AB_EC50	Inactive/Unknown
Carbaryl	0.6	BDNF_Reduction, SYN_EC30, SYN_Viability_EC30, NNF_AB_EC50	Inactive/Unknown
Ketamine hydrochloride	0.6	LogD, SYN_EC30, SYN_Viability_EC30, NNF_LDH_EC50, NNF_AB_EC50	Inactive/Unknown
Loperamide hydrochloride	0.6	LogD, BDNF_Reduction	Active
Maneb	0.6	LogD, SYN_EC30, SYN_Viability_EC30, NNF_LDH_EC50, NNF_AB_EC50	Inactive/Unknown
Sodium Orthovanadate	0.6	LogD, BBB, Cbrain/Cblood, Pgp_inhibition, Pgp_substrate, Pgp_active, BDNF_Reduction, SYN_EC30, SYN_Viability_EC30	Inactive/Unknown
Cypermethrin	0.61	SYN_EC30, SYN_Viability_EC30, NNF_LDH_EC50, NNF_AB_EC50	Inactive/Unknown
Phenobarbital sodium salt	0.61	LogD, SYN_EC30, NNF_EC50min, NNF_EC50max, NNF_LDH_EC50, NNF_AB_EC50	Inactive/Unknown
Lead acetate trihydrate	0.62	LogD, BBB, Cbrain/Cblood, Pgp_inhibition, Pgp_substrate, Pgp_active, NNF_EC50min, NNF_EC50max, NNF_LDH_EC50, NNF_AB_EC50	Inactive/Unknown
Nicotine base	0.62	SYN_EC30, SYN_Viability_EC30, NNF_LDH_EC50, NNF_AB_EC50	Active
Permethrin	0.62	Complete	Active
Chlordiazepoxide hydrochloride	0.63	LogD, Cbrain/Cblood, NNF_AB_EC50	Active
Methylmercury chloride	0.63	LogD, BBB, Cbrain/Cblood, Pgp_inhibition, Pgp_substrate, Pgp_active, BDNF_Reduction	Active
trans-Retinoic acid	0.63	BDNF_Reduction, SYN_EC30, SYN_Viability_EC30, NNF_AB_EC50	Inactive/Unknown
Triethyltin bromide	0.63	LogD, BBB, Cbrain/Cblood, Pgp_inhibition, Pgp_substrate, Pgp_active, BDNF_Reduction	Active
Cadmium chloride hydrate	0.64	LogD, BBB, Cbrain/Cblood, Pgp_inhibition, Pgp_substrate, Pgp_active	Active
Emamectin benzoate	0.64	LogD, BBB, SYN_EC30, SYN_Viability_EC30	Inactive/Unknown
Heptachlor epoxide	0.64	BDNF_Reduction	Active
Sodium arsenite	0.64	LogD, BBB, Cbrain/Cblood, Pgp_inhibition, Pgp_substrate, Pgp_active	Active
Tebuconazole	0.64	BDNF_Reduction, SYN_Viability_EC30, NNF_LDH_EC50, NNF_AB_EC50	Active
Bis(tri-n-butylin) oxide	0.65	LogD, BBB, Cbrain/Cblood, Pgp_inhibition, Pgp_substrate, Pgp_active, BDNF_Reduction	Active
Deltamethrin	0.65	NNF_LDH_EC50, NNF_AB_EC50	Active
Dieldrin	0.65	Complete	Active
TPHP	0.65	BDNF_Reduction, SYN_EC30, SYN_Viability_EC30, NNF_LDH_EC50, NNF_AB_EC50	Inactive/Unknown
Colchicine	0.66	Complete	Active
DEHP	0.67	NNF_LDH_EC50, NNF_AB_EC50	Active

## Sheet: Table S8 Results for CKE3
Low Probability Cut-off (< 0.33)				Medium Probability Cut-off (0.33< & <0.67)				High Probability Cut-off (>0.67)
Compound Name	Predicted Probability	Missing data	NNF in vitro classification	Compound Name	Predicted Probability	Missing data	NNF in vitro classification	Compound Name	Predicted Probability	Missing data	NNF in vitro classification
Glyphosate	0.33	BDNF_Reduction, SYN_EC30, SYN_Viability_EC30, NNF_EC50min, NNF_EC50max, NNF_LDH_EC50, NNF_AB_EC50	Inactive/Unknown	Amoxicillin	0.34	BDNF_Reduction, SYN_EC30, SYN_Viability_EC30, NNF_EC50min, NNF_EC50max, NNF_LDH_EC50, NNF_AB_EC50	Inactive/Unknown	Dieldrin	0.68	Complete	Potent
				Chloramben	0.35	BDNF_Reduction, SYN_EC30, SYN_Viability_EC30, NNF_EC50min, NNF_EC50max, NNF_LDH_EC50, NNF_AB_EC50	Inactive/Unknown	Lindane	0.69	SYN_EC30, SYN_Viability_EC30, NNF_LDH_EC50, NNF_AB_EC50	Potent
				1-2-Propyleneglycol	0.4	BDNF_Reduction, SYN_EC30, SYN_Viability_EC30, NNF_EC50min, NNF_EC50max, NNF_LDH_EC50, NNF_AB_EC50	Inactive/Unknown	Chlorpyrifos oxon	0.7	NNF_AB_EC50	Potent
				Diethylene glycol	0.4	BDNF_Reduction, SYN_EC30, SYN_Viability_EC30, NNF_EC50min, NNF_EC50max, NNF_LDH_EC50, NNF_AB_EC50	Inactive/Unknown	Haloperidol	0.7	NNF_AB_EC50	Potent
				Saccharin sodium salt hydrate	0.4	LogD, BDNF_Reduction, SYN_EC30, SYN_Viability_EC30, NNF_EC50min, NNF_EC50max, NNF_LDH_EC50, NNF_AB_EC50	Inactive/Unknown	Chlorpromazine	0.71	BDNF_Reduction	Potent
				Acetaminophen	0.41	SYN_EC30, SYN_Viability_EC30, NNF_EC50min, NNF_EC50max, NNF_LDH_EC50, NNF_AB_EC50	Inactive/Unknown	Hexachlorophene	0.71	BDNF_Reduction	Potent
				Fluconazole	0.41	BDNF_Reduction, SYN_EC30, SYN_Viability_EC30, NNF_EC50min, NNF_EC50max, NNF_LDH_EC50, NNF_AB_EC50	Inactive/Unknown	PBDE-47	0.71	NNF_LDH_EC50, NNF_AB_EC50	Potent
				Phenol	0.41	BDNF_Reduction, SYN_EC30, SYN_Viability_EC30, NNF_EC50min, NNF_EC50max, NNF_LDH_EC50, NNF_AB_EC50	Inactive/Unknown	Diethylstilbestrol	0.72	NNF_AB_EC50	Potent
				Sodium benzoate	0.41	LogD, BDNF_Reduction, SYN_EC30, SYN_Viability_EC30, NNF_EC50min, NNF_EC50max, NNF_LDH_EC50, NNF_AB_EC50	Inactive/Unknown	Fluoxetine	0.72	Complete	Potent
				Isoniazid	0.43	BDNF_Reduction, SYN_EC30, SYN_Viability_EC30, NNF_LDH_EC50, NNF_AB_EC50	Potent	5-Fluorouracil	0.74	Complete	Potent
				D-Sorbitol	0.44	BDNF_Reduction, SYN_EC30, SYN_Viability_EC30, NNF_LDH_EC50, NNF_AB_EC50	Potent	Chlorpyrifos	0.76	Complete	Potent
				TBBPA	0.46	BBB, SYN_EC30, SYN_Viability_EC30, NNF_EC50min, NNF_EC50max, NNF_LDH_EC50, NNF_AB_EC50	Inactive/Unknown	Bisphenol A	0.77	NNF_LDH_EC50, NNF_AB_EC50	Potent
				Captopril	0.48	BDNF_Reduction, SYN_EC30, SYN_Viability_EC30	Potent	Valproic acid sodium salt	0.77	LogD, SYN_EC30, SYN_Viability_EC30, NNF_AB_EC50	Potent
				Lactofen	0.49	BBB, BDNF_Reduction, SYN_EC30, SYN_Viability_EC30, NNF_EC50min, NNF_EC50max, NNF_LDH_EC50, NNF_AB_EC50	Potent
				Terbutaline hemisulfate	0.49	LogD, BDNF_Reduction, SYN_EC30, SYN_Viability_EC30, NNF_EC50min, NNF_EC50max, NNF_LDH_EC50, NNF_AB_EC50	Inactive/Unknown
				Cotinine	0.5	BDNF_Reduction, SYN_EC30, SYN_Viability_EC30, NNF_LDH_EC50, NNF_AB_EC50	Potent
				Methylchloroisothiazolinone	0.5	BDNF_Reduction, SYN_EC30, SYN_Viability_EC30	Potent
				Spiroxamine	0.5	BDNF_Reduction, SYN_EC30, SYN_Viability_EC30	Potent
				TDCIPP	0.5	BDNF_Reduction, SYN_EC30, SYN_Viability_EC30, NNF_LDH_EC50, NNF_AB_EC50	Potent
				Fipronil	0.51	BDNF_Reduction, SYN_EC30, SYN_Viability_EC30, NNF_AB_EC50	Potent
				Manganese chloride	0.51	LogD, BBB, Cbrain/Cblood, Pgp_inhibition, Pgp_substrate, Pgp_active, BDNF_Reduction, SYN_EC30, SYN_Viability_EC30	Inactive/Unknown
				TCEP	0.51	BDNF_Reduction, SYN_EC30, SYN_Viability_EC30, NNF_LDH_EC50, NNF_AB_EC50	Potent
				Cytosine arabinoside	0.52	Complete	Potent
				Methotrexate	0.52	Complete	Potent
				Caffeine	0.53	SYN_EC30, SYN_Viability_EC30, NNF_EC50min, NNF_EC50max, NNF_LDH_EC50, NNF_AB_EC50	Inactive/Unknown
				Carbamazepine	0.53	BDNF_Reduction, SYN_EC30, SYN_Viability_EC30, NNF_EC50min, NNF_EC50max, NNF_LDH_EC50, NNF_AB_EC50	Inactive/Unknown
				Cocaine base	0.53	SYN_EC30, SYN_Viability_EC30, NNF_EC50min, NNF_EC50max, NNF_LDH_EC50, NNF_AB_EC50	Inactive/Unknown
				Dexamethasone	0.53	SYN_EC30, SYN_Viability_EC30, NNF_EC50min, NNF_EC50max, NNF_LDH_EC50, NNF_AB_EC50	Inactive/Unknown
				Domoic acid	0.53	BDNF_Reduction, SYN_EC30, SYN_Viability_EC30, NNF_LDH_EC50, NNF_AB_EC50	Potent
				Propylthiouracil	0.53	SYN_EC30, SYN_Viability_EC30, NNF_EC50min, NNF_EC50max, NNF_LDH_EC50, NNF_AB_EC50	Inactive/Unknown
				Sodium fluoride	0.53	LogD, BBB, Cbrain/Cblood, Pgp_inhibition, Pgp_substrate, Pgp_active, BDNF_Reduction, SYN_EC30, SYN_Viability_EC30, NNF_EC50min, NNF_EC50max, NNF_LDH_EC50, NNF_AB_EC50	Inactive/Unknown
				Thalidomide	0.53	BDNF_Reduction, SYN_EC30, SYN_Viability_EC30, NNF_EC50min, NNF_EC50max, NNF_LDH_EC50, NNF_AB_EC50	Inactive/Unknown
				Acetamiprid	0.54	BDNF_Reduction, SYN_EC30, SYN_Viability_EC30, NNF_EC50min, NNF_EC50max, NNF_LDH_EC50, NNF_AB_EC50	Inactive/Unknown
				d-Amphetamine sulfate	0.54	LogD, SYN_EC30, NNF_EC50min, NNF_EC50max, NNF_LDH_EC50, NNF_AB_EC50	Inactive/Unknown
				Flusilazole	0.54	BDNF_Reduction, SYN_EC30, SYN_Viability_EC30, NNF_LDH_EC50, NNF_AB_EC50	Potent
				Imidacloprid	0.55	SYN_EC30, SYN_Viability_EC30, NNF_LDH_EC50, NNF_AB_EC50	Potent
				Trimethyltin hydroxide	0.55	Complete	Potent
				Aminonicotinamide	0.56	BDNF_Reduction	Potent
				Diazepam	0.56	BDNF_Reduction, SYN_Viability_EC30, NNF_LDH_EC50, NNF_AB_EC50	Potent
				Paraquat	0.56	Cbrain/Cblood	Potent
				Loperamide hydrochloride	0.57	LogD, BDNF_Reduction	Potent
				Phenobarbital sodium salt	0.58	LogD, SYN_EC30, NNF_EC50min, NNF_EC50max, NNF_LDH_EC50, NNF_AB_EC50	Inactive/Unknown
				Hydroxyurea	0.59	BDNF_Reduction, SYN_Viability_EC30, NNF_LDH_EC50, NNF_AB_EC50	Potent
				Acrylamide	0.6	SYN_EC30, SYN_Viability_EC30, NNF_LDH_EC50, NNF_AB_EC50	Potent
				Carbaryl	0.6	BDNF_Reduction, SYN_EC30, SYN_Viability_EC30, NNF_AB_EC50	Potent
				Emamectin benzoate	0.6	LogD, BBB, SYN_EC30, SYN_Viability_EC30	Potent
				Aldicarb	0.61	BDNF_Reduction, SYN_EC30, SYN_Viability_EC30, NNF_LDH_EC50, NNF_AB_EC50	Potent
				Cadmium chloride hydrate	0.61	LogD, BBB, Cbrain/Cblood, Pgp_inhibition, Pgp_substrate, Pgp_active	Potent
				Cyclophosphamide monohydrate	0.61	LogD, SYN_EC30, SYN_Viability_EC30, NNF_LDH_EC50, NNF_AB_EC50	Potent
				Maneb	0.61	LogD, SYN_EC30, SYN_Viability_EC30, NNF_LDH_EC50, NNF_AB_EC50	Potent
				Methylmercury chloride	0.61	LogD, BBB, Cbrain/Cblood, Pgp_inhibition, Pgp_substrate, Pgp_active, BDNF_Reduction	Potent
				Sodium arsenite	0.61	LogD, BBB, Cbrain/Cblood, Pgp_inhibition, Pgp_substrate, Pgp_active	Potent
				Triethyltin bromide	0.61	LogD, BBB, Cbrain/Cblood, Pgp_inhibition, Pgp_substrate, Pgp_active, BDNF_Reduction	Potent
				Bis(tri-n-butylin) oxide	0.62	LogD, BBB, Cbrain/Cblood, Pgp_inhibition, Pgp_substrate, Pgp_active, BDNF_Reduction	Potent
				Cypermethrin	0.62	SYN_EC30, SYN_Viability_EC30, NNF_LDH_EC50, NNF_AB_EC50	Potent
				Diphenylhydantoin	0.62	BDNF_Reduction, SYN_EC30, SYN_Viability_EC30, NNF_LDH_EC50, NNF_AB_EC50	Potent
				Naloxone hydrochloride dihydrate	0.62	LogD, SYN_EC30, SYN_Viability_EC30, NNF_LDH_EC50, NNF_AB_EC50	Potent
				Thiouracil	0.62	BDNF_Reduction, SYN_EC30, SYN_Viability_EC30, NNF_LDH_EC50	Potent
				Chlordiazepoxide hydrochloride	0.63	LogD, Cbrain/Cblood, NNF_AB_EC50	Potent
				Colchicine	0.63	Complete	Potent
				Ketamine hydrochloride	0.63	LogD, SYN_EC30, SYN_Viability_EC30, NNF_LDH_EC50, NNF_AB_EC50	Potent
				Permethrin	0.63	Complete	Potent
				trans-Retinoic acid	0.63	BDNF_Reduction, SYN_EC30, SYN_Viability_EC30, NNF_AB_EC50	Potent
				Nicotine base	0.64	SYN_EC30, SYN_Viability_EC30, NNF_LDH_EC50, NNF_AB_EC50	Potent
				Sodium orthovanadate	0.64	LogD, BBB, Cbrain/Cblood, Pgp_inhibition, Pgp_substrate, Pgp_active, BDNF_Reduction, SYN_EC30, SYN_Viability_EC30	Potent
				Lead acetate trihydrate	0.65	LogD, BBB, Cbrain/Cblood, Pgp_inhibition, Pgp_substrate, Pgp_active, NNF_EC50min, NNF_EC50max, NNF_LDH_EC50, NNF_AB_EC50	Potent
				Tebuconazole	0.65	BDNF_Reduction, SYN_Viability_EC30, NNF_LDH_EC50, NNF_AB_EC50	Potent
				Deltamethrin	0.66	NNF_LDH_EC50, NNF_AB_EC50	Potent
				Heptachlor	0.66	BDNF_Reduction, NNF_EC50min, NNF_EC50max, NNF_LDH_EC50, NNF_AB_EC50	Inactive/Unknown
				Heptachlor epoxide	0.66	BDNF_Reduction	Potent
				Mevastatin	0.66	BDNF_Reduction, SYN_EC30, SYN_Viability_EC30	Potent
				Bis1	0.67	BDNF_Reduction, SYN_EC30, SYN_Viability_EC30	Potent
				DEHP	0.67	NNF_LDH_EC50, NNF_AB_EC50	Potent
				TPHP	0.67	BDNF_Reduction, SYN_EC30, SYN_Viability_EC30, NNF_LDH_EC50, NNF_AB_EC50	Potent

## Sheet: Table S9 Results for AO
Low Probability Cut-off (< 0.33)				Medium Probability Cut-off (0.33< & <0.67)				High Probability Cut-off (>0.67)
Compound Name	Predicted Probability	Missing data	DNT in vivo classification	Compound Name	Predicted Probability	Missing data	DNT in vivo classification	Compound Name	Predicted Probability	Missing data	DNT in vivoclassification
Glyphosate	0.22	BDNF_Reduction, SYN_EC30, SYN_Viability_EC30, NNF_EC50min, NNF_EC50max, NNF_LDH_EC50, NNF_AB_EC50	No	Isoniazid	0.35	BDNF_Reduction, SYN_EC30, SYN_Viability_EC30, NNF_LDH_EC50, NNF_AB_EC50	No	Trimethyltin hydroxide	0.68	Complete	Yes
Amoxicillin	0.24	BDNF_Reduction, SYN_EC30, SYN_Viability_EC30, NNF_EC50min, NNF_EC50max, NNF_LDH_EC50, NNF_AB_EC50	No	1-2-Propyleneglycol	0.44	BDNF_Reduction, SYN_EC30, SYN_Viability_EC30, NNF_EC50min, NNF_EC50max, NNF_LDH_EC50, NNF_AB_EC50	No	Aminonicotinamide	0.69	BDNF_Reduction	Yes
Chloramben	0.27	BDNF_Reduction, SYN_EC30, SYN_Viability_EC30, NNF_EC50min, NNF_EC50max, NNF_LDH_EC50, NNF_AB_EC50	No	Diethylene glycol	0.44	BDNF_Reduction, SYN_EC30, SYN_Viability_EC30, NNF_EC50min, NNF_EC50max, NNF_LDH_EC50, NNF_AB_EC50	No	Paraquat	0.7	Cbrain/Cblood	Yes
D-Sorbitol	0.33	BDNF_Reduction, SYN_EC30, SYN_Viability_EC30, NNF_LDH_EC50, NNF_AB_EC50	No	Saccharin sodium salt hydrate	0.45	LogD, BDNF_Reduction, SYN_EC30, SYN_Viability_EC30, NNF_EC50min, NNF_EC50max, NNF_LDH_EC50, NNF_AB_EC50	No	Thiouracil	0.7	BDNF_Reduction, SYN_EC30, SYN_Viability_EC30, NNF_LDH_EC50	Yes
				Acetaminophen	0.46	SYN_EC30, SYN_Viability_EC30, NNF_EC50min, NNF_EC50max, NNF_LDH_EC50, NNF_AB_EC50	No	Flusilazole	0.71	BDNF_Reduction, SYN_EC30, SYN_Viability_EC30, NNF_LDH_EC50, NNF_AB_EC50	No
				Fluconazole	0.46	BDNF_Reduction, SYN_EC30, SYN_Viability_EC30, NNF_EC50min, NNF_EC50max, NNF_LDH_EC50, NNF_AB_EC50	No	Loperamide hydrochloride	0.71	LogD, BDNF_Reduction	No
				Domoic acid	0.47	BDNF_Reduction, SYN_EC30, SYN_Viability_EC30, NNF_LDH_EC50, NNF_AB_EC50	Yes	Acrylamide	0.72	SYN_EC30, SYN_Viability_EC30, NNF_LDH_EC50, NNF_AB_EC50	Yes
				Sodium benzoate	0.48	LogD, BDNF_Reduction, SYN_EC30, SYN_Viability_EC30, NNF_EC50min, NNF_EC50max, NNF_LDH_EC50, NNF_AB_EC50	No	Cyclophosphamide monohydrate	0.73	LogD, SYN_EC30, SYN_Viability_EC30, NNF_LDH_EC50, NNF_AB_EC50	Yes
				Phenol	0.5	BDNF_Reduction, SYN_EC30, SYN_Viability_EC30, NNF_EC50min, NNF_EC50max, NNF_LDH_EC50, NNF_AB_EC50	No	Diphenylhydantoin	0.73	BDNF_Reduction, SYN_EC30, SYN_Viability_EC30, NNF_LDH_EC50, NNF_AB_EC50	Yes
				Methotrexate	0.51	Complete	Yes	Aldicarb	0.74	BDNF_Reduction, SYN_EC30, SYN_Viability_EC30, NNF_LDH_EC50, NNF_AB_EC50	Yes
				Captopril	0.53	BDNF_Reduction, SYN_EC30, SYN_Viability_EC30	No	Carbaryl	0.74	BDNF_Reduction, SYN_EC30, SYN_Viability_EC30, NNF_AB_EC50	Yes
				Imidacloprid	0.53	SYN_EC30, SYN_Viability_EC30, NNF_LDH_EC50, NNF_AB_EC50	Yes	Maneb	0.74	LogD, SYN_EC30, SYN_Viability_EC30, NNF_LDH_EC50, NNF_AB_EC50	Yes
				Lactofen	0.54	BBB, BDNF_Reduction, SYN_EC30, SYN_Viability_EC30, NNF_EC50min, NNF_EC50max, NNF_LDH_EC50, NNF_AB_EC50	No	Naloxone hydrochloride dihydrate	0.74	LogD, SYN_EC30, SYN_Viability_EC30, NNF_LDH_EC50, NNF_AB_EC50	Yes
				Terbutaline hemisulfate	0.56	LogD, BDNF_Reduction, SYN_EC30, SYN_Viability_EC30, NNF_EC50min, NNF_EC50max, NNF_LDH_EC50, NNF_AB_EC50	Yes	Sodium orthovanadate	0.76	LogD, BBB, Cbrain/Cblood, Pgp_inhibition, Pgp_substrate, Pgp_active, BDNF_Reduction, SYN_EC30, SYN_Viability_EC30	Yes
				Cotinine	0.58	BDNF_Reduction, SYN_EC30, SYN_Viability_EC30, NNF_LDH_EC50, NNF_AB_EC50	No	Cypermethrin	0.77	SYN_EC30, SYN_Viability_EC30, NNF_LDH_EC50, NNF_AB_EC50	Yes
				Methylchloroisothiazolinone	0.6	BDNF_Reduction, SYN_EC30, SYN_Viability_EC30	No	Ketamine hydrochloride	0.77	LogD, SYN_EC30, SYN_Viability_EC30, NNF_LDH_EC50, NNF_AB_EC50	Yes
				TCEP	0.61	BDNF_Reduction, SYN_EC30, SYN_Viability_EC30, NNF_LDH_EC50, NNF_AB_EC50	No	Lead acetate trihydrate	0.77	LogD, BBB, Cbrain/Cblood, Pgp_inhibition, Pgp_substrate, Pgp_active, NNF_EC50min, NNF_EC50max, NNF_LDH_EC50, NNF_AB_EC50	Yes
				TDCIPP	0.61	BDNF_Reduction, SYN_EC30, SYN_Viability_EC30, NNF_LDH_EC50, NNF_AB_EC50	No	Phenobarbital sodium salt	0.77	LogD, SYN_EC30, NNF_EC50min, NNF_EC50max, NNF_LDH_EC50, NNF_AB_EC50	Yes
				Thalidomide	0.61	BDNF_Reduction, SYN_EC30, SYN_Viability_EC30, NNF_EC50min, NNF_EC50max, NNF_LDH_EC50, NNF_AB_EC50	Yes	Emamectin benzoate	0.78	LogD, BBB, SYN_EC30, SYN_Viability_EC30	Yes
				Fipronil	0.62	BDNF_Reduction, SYN_EC30, SYN_Viability_EC30, NNF_AB_EC50	No	Methylmercury chloride	0.78	LogD, BBB, Cbrain/Cblood, Pgp_inhibition, Pgp_substrate, Pgp_active, BDNF_Reduction	Yes
				Cytosine arabinoside	0.63	Complete	Yes	Nicotine base	0.78	SYN_EC30, SYN_Viability_EC30, NNF_LDH_EC50, NNF_AB_EC50	Yes
				Manganese chloride	0.63	LogD, BBB, Cbrain/Cblood, Pgp_inhibition, Pgp_substrate, Pgp_active, BDNF_Reduction, SYN_EC30, SYN_Viability_EC30	Yes	Triethyltin bromide	0.78	LogD, BBB, Cbrain/Cblood, Pgp_inhibition, Pgp_substrate, Pgp_active, BDNF_Reduction	Yes
				Spiroxamine	0.63	BDNF_Reduction, SYN_EC30, SYN_Viability_EC30	No	Bis(tri-n-butylin) oxide	0.8	LogD, BBB, Cbrain/Cblood, Pgp_inhibition, Pgp_substrate, Pgp_active, BDNF_Reduction	Yes
				Caffeine	0.64	SYN_EC30, SYN_Viability_EC30, NNF_EC50min, NNF_EC50max, NNF_LDH_EC50, NNF_AB_EC50	Yes	Cadmium chloride hydrate	0.8	LogD, BBB, Cbrain/Cblood, Pgp_inhibition, Pgp_substrate, Pgp_active	Yes
				Carbamazepine	0.64	BDNF_Reduction, SYN_EC30, SYN_Viability_EC30, NNF_EC50min, NNF_EC50max, NNF_LDH_EC50, NNF_AB_EC50	Yes	Chlordiazepoxide hydrochloride	0.8	LogD, Cbrain/Cblood, NNF_AB_EC50	Yes
				Cocaine base	0.64	SYN_EC30, SYN_Viability_EC30, NNF_EC50min, NNF_EC50max, NNF_LDH_EC50, NNF_AB_EC50	Yes	Sodium arsenite	0.8	LogD, BBB, Cbrain/Cblood, Pgp_inhibition, Pgp_substrate, Pgp_active	Yes
				Propylthiouracil	0.64	SYN_EC30, SYN_Viability_EC30, NNF_EC50min, NNF_EC50max, NNF_LDH_EC50, NNF_AB_EC50	Yes	trans-Retinoic acid	0.8	BDNF_Reduction, SYN_EC30, SYN_Viability_EC30, NNF_AB_EC50	Yes
				Acetamiprid	0.65	BDNF_Reduction, SYN_EC30, SYN_Viability_EC30, NNF_EC50min, NNF_EC50max, NNF_LDH_EC50, NNF_AB_EC50	Yes	Permethrin	0.81	Complete	Yes
				Dexamethasone	0.65	SYN_EC30, SYN_Viability_EC30, NNF_EC50min, NNF_EC50max, NNF_LDH_EC50, NNF_AB_EC50	Yes	Colchicine	0.83	Complete	Yes
				Sodium fluoride	0.65	LogD, BBB, Cbrain/Cblood, Pgp_inhibition, Pgp_substrate, Pgp_active, BDNF_Reduction, SYN_EC30, SYN_Viability_EC30, NNF_EC50min, NNF_EC50max, NNF_LDH_EC50, NNF_AB_EC50	Yes	Deltamethrin	0.83	NNF_LDH_EC50, NNF_AB_EC50	Yes
				d-Amphetamine sulfate	0.66	LogD, SYN_EC30, NNF_EC50min, NNF_EC50max, NNF_LDH_EC50, NNF_AB_EC50	Yes	Valproic acid sodium salt	0.84	LogD, SYN_EC30, SYN_Viability_EC30, NNF_AB_EC50	Yes
				TBBPA	0.66	BBB, SYN_EC30, SYN_Viability_EC30, NNF_EC50min, NNF_EC50max, NNF_LDH_EC50, NNF_AB_EC50	No	Dieldrin	0.85	Complete	Yes
				Diazepam	0.67	BDNF_Reduction, SYN_Viability_EC30, NNF_LDH_EC50, NNF_AB_EC50	Yes	Heptachlor epoxide	0.85	BDNF_Reduction	Yes
				Hydroxyurea	0.67	BDNF_Reduction, SYN_Viability_EC30, NNF_LDH_EC50, NNF_AB_EC50	Yes	Tebuconazole	0.85	BDNF_Reduction, SYN_Viability_EC30, NNF_LDH_EC50, NNF_AB_EC50	Yes
								TPHP	0.85	BDNF_Reduction, SYN_EC30, SYN_Viability_EC30, NNF_LDH_EC50, NNF_AB_EC50	Yes
								5-Fluorouracil	0.86	Complete	Yes
								DEHP	0.87	NNF_LDH_EC50, NNF_AB_EC50	Yes
								Bis1	0.88	BDNF_Reduction, SYN_EC30, SYN_Viability_EC30	Yes
								Mevastatin	0.88	BDNF_Reduction, SYN_EC30, SYN_Viability_EC30	Yes
								Lindane	0.89	SYN_EC30, SYN_Viability_EC30, NNF_LDH_EC50, NNF_AB_EC50	Yes
								Diethylstilbestrol	0.9	NNF_AB_EC50	Yes
								Heptachlor	0.9	BDNF_Reduction, NNF_EC50min, NNF_EC50max, NNF_LDH_EC50, NNF_AB_EC50	Yes
								Haloperidol	0.91	NNF_AB_EC50	Yes
								Bisphenol A	0.92	NNF_LDH_EC50, NNF_AB_EC50	Yes
								Chlorpromazine	0.92	BDNF_Reduction	Yes
								Chlorpyrifos oxon	0.92	NNF_AB_EC50	Yes
								PBDE-47	0.92	NNF_LDH_EC50, NNF_AB_EC50	Yes
								Hexachlorophene	0.93	BDNF_Reduction	Yes
								Fluoxetine	0.94	Complete	Yes
								Chlorpyrifos	0.95	Complete	Yes

[truncated: 3 more sheets: Table S10 Statistical summary, Table S11 Sensitivity analysis, Table S12 Model performance]
