# Supplementary material for: Probabilistic modelling of developmental neurotoxicity based on a simplified adverse outcome pathway network
Source: Comput Toxicol. 2022 Feb;21:100206. doi: 10.1016/j.comtox.2021.100206 (PMC8857173; doi:10.1016/j.comtox.2021.100206)
Supplement: Supplementary data 3 [file mmc3.csv]

Chemical	CASRN	DNT	LogD	BBB	Cbrain/Cblood	Pgp_inhibition	Pgp_substrate	Pgp_active	BDNF_Reduction	Activity_Syn	Syn_EC30	Syn_Viability_EC30	Activity_NNF	NNF_EC50min	NNF_EC50max	NNF_LDH_EC50	NNF_AB_EC50
1-2-Propyleneglycol	57-55-6	0	-1.02	1	0.42182	0	0	0		0			0
5-Fluorouracil	51-21-8	1	-1.57	1	0.199528	0	0	0	1	1		91.8	1	0.46	5.03	3.37	2.28
Acetaminophen	103-90-2	0	0.4	1	0.613827	0	0	0	1	0			0
Acetamiprid	135410-20-7	1	1.06	1	0.696776	0	0	0		0			0
Acrylamide	79-06-1	1	-0.67	1	0.380063	0	0	0	1	0			1	8.26	11.3
Aldicarb	116-06-3	1	1.36	1	0.609681	0	0	0		0			1	0.66	9.88
Aminonicotinamide	329-89-5	1	-0.36	1	0.212859	0	0	0		1	7.9	6.7	1	3.18	9.85	6.27	8.52
Amoxicillin	26787-78-0	0	-2.72	0	0.0606212	0	0	0		0			0
Bis(tri-n-butylin) oxide	56-35-9	1	4.61							1	0.01	0.01	1	0.02	0.08	0.03	0.05
Bis1	133052-90-1	1	1.28	1	1.42843	1	0	1		0			1	0.1	7.63	23.38	8.26
Bisphenol A	80-05-7	1	3.63	1	6.03044	0	0	0	1	1	33.9	95	1	1.01	25.17
Cadmium chloride hydrate	7790-78-5	1							1	1	1.04	0.96	1	0.11	0.95	0.56	0.5
Caffeine	58-08-2	1	0.28	1	0.331914	0	0	0	0	0			0
Captopril	62571-86-2	0	-2.83	1	0.239131	0	0	0		0			1	0.16	17.84
Carbamazepine	298-46-4	1	0.29	1	0.828531	0	0	0		0			0
Carbaryl	63-25-2	1	1.95	1	0.85798	0	0	0		0			1	0.08	17.1	14.02
Chloramben	133-90-4	0	-0.75	0	0.976426	0	0	0		0			0
Chlordiazepoxide hydrochloride	438-41-5	1		1		0	0	0	0	1	9.1	14.9	1	4.83	28.97	20.99
Chlorpromazine	50-53-3	1	3.42	1	1.24754	1	0	1		1	10.6	10.5	1	2.57	9.44	5.29	12.94
Chlorpyrifos	2921-88-2	1	4.78	1	3.51037	1	0	1	0	1	16.5	22.3	1	1.4	22.12	15.56	23.4
Chlorpyrifos oxon	5598-15-2	1	3.43	1	2.81783	1	0	1	0	1	34.2	35.8	1	0.38	28.92	0.63
Cocaine base	50-36-2	1	1.22	1	0.0233496	0	0	0	0	0			0
Colchicine	64-86-8	1	1.1	1	0.0143215	0	1	1	1	1	0.02	0.03	1	0.01	0.06	0.03	0.03
Cotinine	486-56-6	0	0.17	1	0.991482	0	0	0		0			1	9.34	9.34
Cyclophosphamide monohydrate	6055-19-2	1		1	0.384939	0	0	0	0	0			1	0.07	16.85
Cypermethrin	52315-07-8	1	6.05	1	0.124874	0	0	0	0	0			1	0.57	26.25
Cytosine arabinoside	147-94-4	1	-2.18	1	0.469247	0	0	0	0	1	11.3	8	1	0.09	0.98	0.84	0.85
d-Amphetamine sulfate	51-63-8	1		1	0.746415	0	0	0	0	1		1.2	0
D-Sorbitol	50-70-4	0	-3.29	0	0.0446687	0	0	0		0			1	18.26	20.91
DEHP	117-81-7	1	7.91	1	4.91005	0	0	0	1	1	5.2	4.9	1	1.38	26.01
Deltamethrin	52918-63-5	1	6.12	1	0.135379	0	0	0	0	1	8.6	23.9	1	0.5	23.5
Dexamethasone	50-02-2	1	1.92	1	0.138387	0	0	0	0	0			0
Diazepam	439-14-5	1	2.92	1	0.861045	0	0	0		1	39.6		1	0.22	10.31
Dieldrin	60-57-1	1	4.94	1	2.30906	0	0	0	1	1	9.7	19.1	1	0.37	21.63	14.02	25.4
Diethylene glycol	111-46-6	0	-1.09	1	0.258401	0	0	0		0			0
Diethylstilbestrol	56-53-1	1	4.79	0	23.1555	0	0	0	0	1	11.2	14	1	0.1	29.73	20.88
Diphenylhydantoin	57-41-0	1	-0.98	1	0.927035	0	0	0		0			1	24.16	24.16
Domoic acid	14277-97-5	1	-3.64	0	0.00895091	0	0	0		0			1	0.01	2.49
Emamectin benzoate	155569-91-8	1			0.414311	0	1	1	0	0			1	0.01	0.32	0.07	0.64
Fipronil	120068-37-3	0	3.71	1	0.998339	0	0	0		0			1	1.33	23.88	29.91
Fluconazole	86386-73-4	0	0.7	1	0.246938	0	0	0		0			0
Fluoxetine	54910-89-3	1	1.75	1	6.3748	1	0	1	0	1	6	4.1	1	0.42	6.04	2.28	3.68
Flusilazole	85509-19-9	0	4.09	1	3.14592	1	0	0		0			1	1.05	22.27
Glyphosate	1071-83-6	0	-6.66	0	0.333595	0	0	0		0			0
Haloperidol	52-86-8	1	2.65	1	1.21975	1	0	1	1	1	14.5	16.8	1	0.15	6.69	13.87
Heptachlor	76-44-8	1	5.54	1	11.4344	0	0	0		1	9.6	9.2	0
Heptachlor epoxide	1024-57-3	1	5.29	1	3.36743	0	0	0		1	5.1	5.6	1	0.21	25.2	14.27	25.51
Hexachlorophene	70-30-4	1	5.9	1	12.8625	0	0	0		1	6.3	6.4	1	0.54	2.76	1.27	5.97
Hydroxyurea	127-07-1	1	-4.22	1	0.156784	0	0	0		0			1	2.29	23.94
Imidacloprid	138261-41-3	1	-0.29	0	0.355513	0	0	0	0	0			1	9.99	9.99
Isoniazid	54-85-3	0	-0.63	0	0.260629	0	0	0		0			1	0.02	23.24
Ketamine hydrochloride	33795-24-3	1		1	1.63558	0	0	0	1	0			1	14.38	14.48
Lactofen	77501-63-4	0	4.56		0.379799	0	0	0		0			1	0.07	4.94
Lead acetate trihydrate	6080-56-4	1							1	0			1	0.99	29.24	19.99	29.68
Lindane	58-89-9	1	3.82	1	11.1244	0	0	0	0	0			1	1.24	15.24
Loperamide hydrochloride	34552-83-5	0		0	0.815528	1	1	1		1	1.6	5.3	1	0.07	2.74	4.14	2.95
Maneb	12427-38-2	1		1	0.537073	0	0	0	1	0			1	0.03	0.03
Manganese chloride	7773-01-5	1								1	51.9	31.9	0
Methotrexate	59-05-2	1	-5.22	0	0.0358001	0	0	0	0	1	0.38	34.1	1	0.01	0.26	0.03	0.05
Methylchloroisothiazolinone	26172-55-4	0	1.12	1	1.14939	0	0	0		0			1	1.68	8.47	4.55	6.3
Methylmercury chloride	115-09-3	1								1	0.49	0.68	1	0.01	0.42	0.19	0.33
Mevastatin	73573-88-3	1	3.87	1	0.457085	1	0	1		0			1	0.04	4.5	0.29	1.96
Naloxone hydrochloride dihydrate	51481-60-8	1		1	0.390591	0	0	0		0			1	10.58	10.58
Nicotine base	54-11-5	1	-0.37	1	1.5163	0	0	0	0	1	11.8		1	7.54	22
Paraquat	4685-14-7	1	-5.11	1		0	0	0	1	1	0.62	0.63	1	0.75	2.13	1.97	2.47
PBDE-47	5436-43-1	1	6.51	1	9.83415	0	0	0	1	1	6.2	5.6	1	0.04	6.33
Permethrin	52645-53-1	1	6.47	1	0.95014	0	0	0	1	1	5.1	6.1	1	11.5	25.64	23.22	14.98
Phenobarbital sodium salt	57-30-7	1		1	0.491362	0	1	1	0	0			0
Phenol	108-95-2	0	1.63	1	1.66761	0	0	0		0			0
Propylthiouracil	51-52-5	1	0.34	1	0.615391	0	0	0	1	0			0
Saccharin sodium salt hydrate	82385-42-0	0		1	0.343377	0	0	0		0			0
Sodium arsenite	7784-46-5	1							1	1	2.7	2.4	1	0.96	2.97	1.13	1.89
Sodium benzoate	532-32-1	0		1	1.61171	0	0	0		0			0
Sodium fluoride	7681-49-4	1								0			0
Sodium orthovanadate	13721-39-6	1								0			1	1.73	20.43	28.59	28.82
Spiroxamine	118134-30-8	0	3.39	1	2.14588	0	0	0		0			1	0.07	0.31	0.16	0.24
TBBPA	79-94-7	0	6.77		12.204	0	0	0	1	0			0
TCEP	115-96-8	0	1.42	1	1.5844	0	0	0		0			1	9.29	19.72
TDCIPP	13674-87-8	0	3.26	1	0.863529	0	0	0		0			1	0.09	25.04
Tebuconazole	107534-96-3	1	3.74	1	0.367489	1	0	1		1	37.3		1	0.35	27.04
Terbutaline hemisulfate	23031-32-5	1		1	0.772097	0	0	0		1	47		0
Thalidomide	50-35-1	1	-2.09	1	0.185646	0	0	0		0			0
Thiouracil	141-90-2	1	-3.6	1	0.326602	0	0	0		0			1	4.8	27.53		28.97
TPHP	115-86-6	1	4.12	1	4.60458	1	0	0		0			1	9.48	22.42
trans-Retinoic acid	302-79-4	1	3.26	1	3.88534	0	0	0		0			1	0.24	20.98	26.59
Triethyltin bromide	2767-54-6	1								1	0.25	0.41	1	0.08	0.73	0.09	0.31
Trimethyltin hydroxide	56-24-6	1	-1.86	1	0.798734	0	0	0	0	1	1.5	1.2	1	0.1	2.89	0.17	1.45
Valproic acid sodium salt	1069-66-5	1		1	0.91245	0	0	0	1	0			1	186.85	1993.65	2954.16
