# Supplementary material for: Probabilistic modelling of developmental neurotoxicity based on a simplified adverse outcome pathway network
Source: Comput Toxicol. 2022 Feb;21:100206. doi: 10.1016/j.comtox.2021.100206 (PMC8857173; doi:10.1016/j.comtox.2021.100206)
Supplement: Supplementary data 6 [file mmc6.zip]

Archive with 1 entries (1 files):
- PyMC3 Model.ipynb
